# Supplementary material for: Sodium p-toluenesulfinate tetra­hydrate
Source: Acta Crystallogr Sect E Struct Rep Online. 2011 Jun 11;67(Pt 7):m898. doi: 10.1107/S1600536811021738 (PMC3152039; doi:10.1107/S1600536811021738)
Supplement: Supplementary file 3 [file e-67-0m898-Isup3.hkl]

# 
# h,k,l, Fc-squared, Fo-squared, sigma(Fo-squared) and status flag 
# 
data_I
_shelx_title ' ba003_s in P2(1)/c' 
_shelx_refln_list_code          4 
_shelx_F_calc_maximum      121.26 
_exptl_crystal_F_000       528.00 
_reflns_d_resolution_high  0.7572 
 
loop_ 
 _symmetry_equiv_pos_as_xyz 
 'x, y, z' 
 '-x, y+1/2, -z+1/2' 
 '-x, -y, -z' 
 'x, -y-1/2, z-1/2' 
 
_cell_length_a    15.9432 
_cell_length_b     6.1825 
_cell_length_c    12.2668 
_cell_angle_alpha  90.000 
_cell_angle_beta  100.166 
_cell_angle_gamma  90.000 
 
_shelx_F_squared_multiplier     1.000 
 
loop_ 
 _refln_index_h 
 _refln_index_k 
 _refln_index_l 
 _refln_F_squared_calc 
 _refln_F_squared_meas 
 _refln_F_squared_sigma 
 _refln_observed_status 
   3   0   0      745.27      791.95     16.69 o 
   4   0   0       27.53       25.36      2.60 o 
   5   0   0     2530.25     2500.24     45.67 o 
   6   0   0       76.51       52.19      2.35 o 
   7   0   0     1915.70     1886.80     34.45 o 
   8   0   0      318.77      359.78      7.99 o 
   9   0   0       63.60       46.94      2.72 o 
  10   0   0      335.83      397.77     10.93 o 
  11   0   0      124.42      110.48      6.44 o 
  12   0   0       76.04       69.05      4.87 o 
  13   0   0       48.33       49.80     10.45 o 
  14   0   0     3546.03     3555.04     91.78 o 
  15   0   0       11.04       41.38      7.44 o 
  16   0   0      557.38      565.93     15.73 o 
  17   0   0       38.74       48.51      3.58 o 
  18   0   0      204.39      205.20      9.80 o 
  19   0   0        8.59       11.45      2.86 o 
  20   0   0      359.12      352.32     15.74 o 
   1   1   0     2168.49     1795.94     61.53 o 
   2   1   0     1507.50     1510.30     26.68 o 
   3   1   0     5793.97     5948.76     92.95 o 
   4   1   0     1077.28     1050.49     13.60 o 
   5   1   0     1019.39     1123.17     14.49 o 
   6   1   0      465.20      472.46      6.27 o 
   7   1   0      764.05      683.25     10.33 o 
   8   1   0      285.37      301.19      5.22 o 
   9   1   0       30.44       37.10      2.64 o 
  10   1   0       69.38       72.47      1.91 o 
  11   1   0      110.64      112.46      2.71 o 
  12   1   0       11.49        9.87      0.86 o 
  13   1   0      758.52      773.64     14.67 o 
  14   1   0      298.85      302.19      6.26 o 
  15   1   0       11.86       12.67      1.41 o 
  16   1   0      100.57      105.83      4.07 o 
  17   1   0      592.67      585.23     13.47 o 
  18   1   0       40.68       42.40      2.42 o 
  19   1   0        0.94        0.22      1.33 o 
  20   1   0        1.74        2.01      1.77 o 
   0   2   0      250.14      251.94      6.58 o 
   1   2   0        1.99        4.21      0.32 o 
   2   2   0      666.03      684.68      9.98 o 
   3   2   0        3.86       -0.25      0.45 o 
   4   2   0        2.66       -0.30      0.30 o 
   5   2   0       12.32       14.71      1.16 o 
   6   2   0      585.66      607.38     11.27 o 
   7   2   0       78.71      109.61      6.04 o 
   8   2   0     2621.70     2657.80     43.22 o 
   9   2   0      719.06      726.17     13.10 o 
  10   2   0      190.12      195.34      3.95 o 
  11   2   0       83.52       80.01      1.85 o 
  12   2   0     1381.26     1367.78     25.27 o 
  13   2   0       82.02       84.93      2.30 o 
  14   2   0        0.01        0.36      1.02 o 
  15   2   0       47.52       44.55      2.23 o 
  16   2   0        3.23        3.25      1.13 o 
  17   2   0        3.85        0.89      1.10 o 
  18   2   0       40.83       44.81      2.42 o 
  19   2   0       21.15       19.68      1.78 o 
  20   2   0        0.00        0.16      1.34 o 
   1   3   0        0.18       12.10      0.47 o 
   2   3   0      346.20      378.22      5.68 o 
   3   3   0        6.63        3.19      0.46 o 
   4   3   0     2330.71     2244.70     35.57 o 
   5   3   0     6769.27     6528.17     88.10 o 
   6   3   0      107.28      106.61      6.68 o 
   7   3   0      188.57      198.05      4.40 o 
   8   3   0       83.92       96.05      4.02 o 
   9   3   0     3699.92     3710.67     67.49 o 
  10   3   0      413.32      402.77     11.57 o 
  11   3   0     1170.32     1173.42     21.80 o 
  12   3   0       25.04       26.27      2.08 o 
  13   3   0      211.26      196.36      5.11 o 
  14   3   0       49.45       50.93      2.21 o 
  15   3   0       91.05       89.41      3.07 o 
  16   3   0       24.14       22.22      2.42 o 
  17   3   0       16.79       14.80      1.31 o 
  18   3   0        0.00       -0.58      1.01 o 
  19   3   0       71.78       76.54      2.69 o 
   0   4   0        3.75        0.36      0.51 o 
   1   4   0        2.71        3.93      0.34 o 
   2   4   0        8.84        4.71      0.32 o 
   3   4   0      189.69      212.89      3.34 o 
   4   4   0       94.68       90.69      1.92 o 
   5   4   0      100.95       83.51      1.87 o 
   6   4   0     1058.14     1078.35     19.57 o 
   7   4   0        3.52        4.41      0.74 o 
   8   4   0     2682.89     2733.15     39.69 o 
   9   4   0      167.09      173.39      4.15 o 
  10   4   0       17.06       13.74      1.02 o 
  11   4   0      795.11      805.27     14.99 o 
  12   4   0      391.67      384.34      7.62 o 
  13   4   0      269.90      250.98      5.35 o 
  14   4   0       11.23       11.74      1.15 o 
  15   4   0      149.11      138.09      3.52 o 
  16   4   0        9.13        8.08      1.15 o 
  17   4   0        8.96        6.72      1.17 o 
  18   4   0       18.07       17.56      1.76 o 
   1   5   0      195.13      182.89      4.26 o 
   2   5   0        1.33       -0.03      0.44 o 
   3   5   0      808.54      767.89     15.97 o 
   4   5   0       14.77       16.89      1.08 o 
   5   5   0       65.19       65.04      1.51 o 
   6   5   0      441.73      437.02      9.63 o 
   7   5   0        1.37        2.13      0.91 o 
   8   5   0      176.83      172.81      4.30 o 
   9   5   0        0.12       -0.76      0.76 o 
  10   5   0        2.92        1.59      0.88 o 
  11   5   0       56.04       57.13      1.84 o 
  12   5   0       46.27       36.42      1.66 o 
  13   5   0      275.89      271.39      5.69 o 
  14   5   0      124.87      123.17      3.18 o 
  15   5   0        3.89        2.06      1.00 o 
  16   5   0        4.71        5.11      1.15 o 
   0   6   0     1946.85     2007.16     73.27 o 
   1   6   0      661.33      682.17     18.01 o 
   2   6   0       28.45       23.93      1.31 o 
   3   6   0       84.12       77.41      2.30 o 
   4   6   0      561.95      567.69     12.16 o 
   5   6   0        6.12        4.64      0.85 o 
   6   6   0      424.48      427.07     11.57 o 
   7   6   0       11.37       10.79      1.24 o 
   8   6   0      124.93      122.78      3.99 o 
   9   6   0        1.41        0.14      0.93 o 
  10   6   0       74.73       74.03      2.96 o 
  11   6   0       25.99       25.04      3.29 o 
  12   6   0       47.70       48.08      4.29 o 
  13   6   0        0.64       -1.57      2.15 o 
  14   6   0      160.85      180.60      9.30 o 
   1   7   0      102.22      106.79      3.59 o 
   2   7   0       22.26       21.46      1.71 o 
   3   7   0      367.58      362.14     10.01 o 
   4   7   0      351.57      343.34      9.60 o 
   5   7   0       70.09       68.69      4.44 o 
   6   7   0       20.99       26.33      3.15 o 
   7   7   0       30.21       26.90      3.15 o 
   8   7   0        8.24        7.44      2.15 o 
   9   7   0       36.73       47.37      4.15 o 
  10   7   0        5.93        5.58      2.29 o 
   0   8   0        4.31        6.01      1.86 o 
   1   8   0       68.13       69.33      2.98 o 
   2   8   0       43.39       49.08      3.72 o 
   3   8   0        6.02        7.58      2.00 o 
 -20   1   1       52.20       53.65      3.54 o 
 -19   1   1       26.27       29.99      2.11 o 
 -18   1   1      219.03      229.41      6.16 o 
 -17   1   1      147.78      143.88      4.84 o 
 -16   1   1      189.06      193.87      4.48 o 
 -15   1   1       54.27       43.69      3.15 o 
 -14   1   1       83.68       87.29      2.44 o 
 -13   1   1       50.06       35.26      1.78 o 
 -12   1   1       19.49       19.94      1.32 o 
 -11   1   1      241.39      247.15      5.07 o 
 -10   1   1      496.29      478.80     11.40 o 
  -9   1   1     1089.73     1127.45     18.58 o 
  -8   1   1      600.87      648.10     18.65 o 
  -7   1   1       26.28       26.52      1.62 o 
  -6   1   1      135.96      116.39      1.71 o 
  -5   1   1      309.77      291.21      3.63 o 
  -4   1   1     5414.46     5574.97     76.00 o 
  -3   1   1     5868.67     6334.27     92.18 o 
  -2   1   1     5370.17     5456.45     79.17 o 
  -1   1   1      606.31      626.99     16.05 o 
   0   1   1     1756.52     1838.81     41.81 o 
   1   1   1        0.16       -0.11      0.11 o 
   2   1   1     1572.08     1625.17     18.55 o 
   3   1   1     6715.66     6787.63     92.48 o 
   4   1   1     1818.94     1817.24     24.26 o 
   5   1   1    14703.41    14118.49    296.06 o 
   6   1   1      309.70      324.62      6.75 o 
   7   1   1      298.03      392.69      6.09 o 
   8   1   1      204.58      224.24      4.02 o 
   9   1   1       19.51       16.36      0.84 o 
  10   1   1       48.08       38.76      1.35 o 
  11   1   1      260.06      250.95      5.18 o 
  12   1   1      281.48      268.09      5.52 o 
  13   1   1      164.83      168.01      4.32 o 
  14   1   1       72.50       68.62      2.17 o 
  15   1   1        0.33        0.96      0.79 o 
  16   1   1      192.68      202.62      9.54 o 
  17   1   1      750.36      764.95     17.27 o 
  18   1   1        3.43        7.93      1.45 o 
  19   1   1      259.07      271.72      9.00 o 
  20   1   1        3.25        1.20      1.77 o 
 -20   2   1       85.58       88.00      3.54 o 
 -19   2   1        7.07        6.61      1.46 o 
 -18   2   1       28.86       27.84      2.65 o 
 -17   2   1      213.69      221.07      5.94 o 
 -16   2   1        9.09        9.77      1.32 o 
 -15   2   1      224.91      225.02      5.84 o 
 -14   2   1      247.40      249.35      6.25 o 
 -13   2   1      115.02      108.59      2.72 o 
 -12   2   1      423.10      421.94      8.24 o 
 -11   2   1       47.23       48.81      1.35 o 
 -10   2   1       15.12        8.90      0.62 o 
  -9   2   1     2616.87     2604.81     47.51 o 
  -8   2   1     2271.87     2437.58     44.43 o 
  -7   2   1      713.27      790.14     24.87 o 
  -6   2   1      321.61      324.01      6.17 o 
  -5   2   1      293.77      250.41      6.05 o 
  -4   2   1      371.83      360.60      5.43 o 
  -3   2   1      347.69      321.82      6.95 o 
  -2   2   1      228.76      198.55      3.01 o 
  -1   2   1      951.52      909.62     14.61 o 
   0   2   1    10449.17    10486.12    380.22 o 
   1   2   1      745.43      780.72      9.87 o 
   2   2   1      427.45      478.25      6.54 o 
   3   2   1      693.82      674.28      8.61 o 
   4   2   1        7.59       13.10      0.46 o 
   5   2   1      881.60      820.32     11.20 o 
   6   2   1     2366.14     2501.35     36.80 o 
   7   2   1      626.53      695.36      9.64 o 
   8   2   1      479.41      466.75     15.62 o 
   9   2   1      449.44      446.72      7.64 o 
  10   2   1      208.51      209.42      5.70 o 
  11   2   1      176.44      188.68      4.54 o 
  12   2   1      740.06      713.96     13.54 o 
  13   2   1        0.12        0.99      0.69 o 
  14   2   1      807.85      811.88     17.96 o 
  15   2   1        0.01        1.62      1.02 o 
  16   2   1       51.16       52.40      2.42 o 
  17   2   1       92.20       86.56      3.30 o 
  18   2   1       46.14       45.44      2.08 o 
  19   2   1        6.93        6.08      1.22 o 
 -19   3   1       25.30       24.82      1.99 o 
 -18   3   1        3.92        0.77      1.29 o 
 -17   3   1       41.03       37.62      2.20 o 
 -16   3   1       19.10       20.16      1.71 o 
 -15   3   1       14.34       11.57      1.31 o 
 -14   3   1       32.08       32.15      1.95 o 
 -13   3   1      104.15      109.28      3.32 o 
 -12   3   1       15.75       13.01      1.62 o 
 -11   3   1      645.53      683.78     12.95 o 
 -10   3   1      450.41      474.62     17.54 o 
  -9   3   1       54.26       53.93      1.60 o 
  -8   3   1       78.18       84.27     11.38 o 
  -7   3   1       34.07       35.79      1.51 o 
  -6   3   1      571.27      569.50      9.33 o 
  -5   3   1      424.03      439.09      6.55 o 
  -4   3   1      282.38      269.17      4.34 o 
  -3   3   1       54.53       58.17      1.65 o 
  -2   3   1       27.04       33.07      1.32 o 
  -1   3   1        2.43        1.06      0.22 o 
   0   3   1      367.63      367.81      6.92 o 
   1   3   1      596.37      618.71      9.04 o 
   2   3   1      699.85      735.41     10.07 o 
   3   3   1      263.76      274.65      4.23 o 
   4   3   1      627.05      617.32      9.22 o 
   5   3   1      272.71      266.25      3.80 o 
   6   3   1       23.84       29.96      0.85 o 
   7   3   1        1.68        6.59      0.71 o 
   8   3   1       57.49       46.59      2.15 o 
   9   3   1       12.44        5.87      1.20 o 
  10   3   1      197.89      175.34      3.40 o 
  11   3   1       84.60       82.94      2.48 o 
  12   3   1      219.23      209.46      4.55 o 
  13   3   1      119.34      123.09      3.18 o 
  14   3   1      163.82      164.12      3.87 o 
  15   3   1       68.55       72.18      3.34 o 
  16   3   1      115.58      117.14      3.21 o 
  17   3   1       39.09       37.07      1.94 o 
  18   3   1        3.43        1.86      1.10 o 
  19   3   1        0.82       -1.18      1.18 o 
 -18   4   1        3.46        2.00      1.10 o 
 -17   4   1      183.73      191.66      4.59 o 
 -16   4   1       48.95       46.46      2.14 o 
 -15   4   1      403.37      408.13      8.28 o 
 -14   4   1       24.41       26.64      1.58 o 
 -13   4   1      478.86      470.11      9.21 o 
 -12   4   1      237.45      237.52      5.04 o 
 -11   4   1      123.26      120.24      2.91 o 
 -10   4   1        9.42        8.50      0.80 o 
  -9   4   1      100.02       96.10      2.05 o 
  -8   4   1     1413.70     1399.60     20.52 o 
  -7   4   1      191.66      183.65      4.08 o 
  -6   4   1     1324.52     1278.76     22.76 o 
  -5   4   1      380.97      404.59      8.77 o 
  -4   4   1       32.47       26.42      1.09 o 
  -3   4   1        0.04       -0.21      0.42 o 
  -2   4   1       31.44       40.36      1.46 o 
  -1   4   1      326.31      274.62      4.60 o 
   0   4   1      429.83      459.70      7.53 o 
   1   4   1       50.75       46.68      1.14 o 
   2   4   1        3.18        1.69      0.38 o 
   3   4   1     1478.30     1455.85     21.41 o 
   4   4   1      219.73      189.14      3.82 o 
   5   4   1      306.08      278.12      7.64 o 
   6   4   1      896.29      879.39     16.24 o 
   7   4   1       64.77       58.86      1.38 o 
   8   4   1     1535.84     1690.51     27.00 o 
   9   4   1      561.97      570.28      9.57 o 
  10   4   1      124.54      120.16      3.15 o 
  11   4   1       21.29       17.18      1.18 o 
  12   4   1       50.19       44.06      1.77 o 
  13   4   1       28.42       25.13      1.84 o 
  14   4   1      144.84      145.34      3.60 o 
  15   4   1       32.89       33.98      1.80 o 
  16   4   1       27.67       24.21      1.66 o 
  17   4   1        8.28        5.81      1.16 o 
 -16   5   1       55.36       55.70      2.22 o 
 -15   5   1       24.67       22.53      1.80 o 
 -14   5   1       93.27       95.97      2.72 o 
 -13   5   1       48.48       46.74      1.99 o 
 -12   5   1      294.88      282.68      5.82 o 
 -11   5   1        1.10       -0.02      0.72 o 
 -10   5   1      571.47      573.15     10.75 o 
  -9   5   1      183.87      179.21      3.71 o 
  -8   5   1       99.68       99.41      4.04 o 
  -7   5   1      159.22      148.30      4.75 o 
  -6   5   1       50.35       40.94      1.73 o 
  -5   5   1      388.22      346.28      8.12 o 
  -4   5   1      447.16      445.93      8.29 o 
  -3   5   1     1176.20     1103.57     17.87 o 
  -2   5   1      113.89      106.70      2.09 o 
  -1   5   1      188.06      178.02      3.16 o 
   0   5   1        8.73       11.24      0.89 o 
   1   5   1      151.27      131.62      2.66 o 
   2   5   1      244.55      219.75      3.86 o 
   3   5   1       18.47       15.88      1.20 o 
   4   5   1      511.71      494.75     10.76 o 
   5   5   1      932.43      914.70     16.85 o 
   6   5   1        0.38        1.07      0.62 o 
   7   5   1        0.07        0.33      0.69 o 
   8   5   1      234.27      239.31      5.68 o 
   9   5   1      190.59      190.85      4.75 o 
  10   5   1       64.55       61.66      2.25 o 
  11   5   1      507.07      520.40      9.93 o 
  12   5   1       31.73       28.42      1.78 o 
  13   5   1      115.29      109.21      2.90 o 
  14   5   1        0.57       -0.88      0.88 o 
  15   5   1        9.39        7.68      1.15 o 
  16   5   1       56.17       59.51      3.72 o 
 -14   6   1        5.21        2.72      2.43 o 
 -13   6   1        0.75       -2.15      2.15 o 
 -12   6   1       30.76       32.91      3.86 o 
 -11   6   1       25.74       25.19      3.29 o 
 -10   6   1      126.26      129.65      6.87 o 
  -9   6   1       10.58        9.16      2.29 o 
  -8   6   1       10.79        7.44      2.00 o 
  -7   6   1       54.86       51.37      3.72 o 
  -6   6   1       10.33        9.96      1.03 o 
  -5   6   1       20.79       25.22      2.15 o 
  -4   6   1        1.94        1.51      1.26 o 
  -3   6   1        0.69       -0.64      0.64 o 
  -2   6   1      317.36      307.18      6.80 o 
  -1   6   1      126.04      123.24      3.89 o 
   0   6   1      129.41      121.91      3.89 o 
   1   6   1       17.04       14.31      1.36 o 
   2   6   1        7.69        8.39      1.00 o 
   3   6   1       11.78        9.01      0.86 o 
   4   6   1       14.46       16.97      3.22 o 
   5   6   1       24.59       22.34      1.58 o 
   6   6   1        6.83        7.34      0.97 o 
   7   6   1       24.51       28.51      1.77 o 
   8   6   1        2.94        6.87      1.86 o 
   9   6   1        0.06        0.11      0.95 o 
  10   6   1        6.24        4.89      1.16 o 
  11   6   1       39.34       40.08      2.37 o 
  12   6   1        1.16       -0.19      1.24 o 
  13   6   1        0.16       -1.86      1.86 o 
 -10   7   1       43.67       40.93      3.86 o 
  -9   7   1       21.66       21.32      3.15 o 
  -8   7   1      124.12      129.36      6.73 o 
  -7   7   1       48.48       45.79      3.72 o 
  -6   7   1      165.40      166.29      7.87 o 
  -5   7   1        0.89        0.00      1.57 o 
  -4   7   1      123.07      129.51      6.44 o 
  -3   7   1       65.30       72.86      2.81 o 
  -2   7   1       43.47       50.30      5.58 o 
  -1   7   1      155.60      175.45      5.36 o 
   0   7   1       65.17       74.10      3.51 o 
   1   7   1      256.06      270.02      7.74 o 
   2   7   1        3.30        2.22      1.01 o 
   3   7   1      105.76      105.91      3.63 o 
   4   7   1      112.22      107.68      3.67 o 
   5   7   1       87.87       87.61      3.20 o 
   6   7   1        2.34        2.00      1.72 o 
   7   7   1        7.59        6.58      2.00 o 
   8   7   1        3.15        4.72      2.00 o 
   9   7   1      145.31      147.82      7.58 o 
  10   7   1        2.51        4.44      2.15 o 
  -3   8   1       41.08       42.79      3.72 o 
  -2   8   1       38.72       45.08      3.58 o 
  -1   8   1      102.98      150.97      7.16 o 
   0   8   1      366.47      399.54     14.10 o 
   1   8   1       25.48       33.28      2.23 o 
   2   8   1      102.41      103.46      5.44 o 
   3   8   1       71.81       79.14      4.72 o 
 -21   0   2      163.24      162.99      9.02 o 
 -20   0   2        3.56        6.01      2.58 o 
 -19   0   2      111.61      116.34      7.01 o 
 -18   0   2        7.07        7.39      1.57 o 
 -17   0   2      378.76      369.24     10.82 o 
 -16   0   2        1.43        2.40      1.27 o 
 -15   0   2       74.46       70.84      3.16 o 
 -14   0   2        6.74        3.40      1.24 o 
 -13   0   2     1731.41     1728.81     45.08 o 
 -12   0   2      529.40      563.07     16.17 o 
 -11   0   2      164.46      158.60      4.96 o 
 -10   0   2     3021.50     3083.62     97.67 o 
  -9   0   2     4315.42     4197.06    108.98 o 
  -8   0   2     1368.98     1326.15     28.12 o 
  -7   0   2        0.35       -0.39      0.39 o 
  -6   0   2      730.09      717.92     13.25 o 
  -5   0   2     1687.73     1685.99     30.78 o 
  -4   0   2      293.99      245.69      4.90 o 
  -3   0   2     2552.75     2786.47     59.34 o 
  -2   0   2      381.79      323.61     13.38 o 
  -1   0   2      775.30      601.66     12.51 o 
   0   0   2     2682.32     2452.93     50.93 o 
   3   0   2    11486.08    11179.43    661.92 o 
   4   0   2     4291.85     4635.67     74.83 o 
   5   0   2     2853.27     2683.87     49.08 o 
   6   0   2       79.36       54.18      2.17 o 
   7   0   2      202.88      134.36      4.10 o 
   8   0   2      255.50      240.42     12.16 o 
   9   0   2      136.31      122.36      4.65 o 
  10   0   2        0.34        1.47      0.79 o 
  11   0   2      251.99      223.66      6.68 o 
  12   0   2       42.86       47.89      3.72 o 
  13   0   2       33.75       34.26      2.20 o 
  14   0   2       44.76       51.29      2.77 o 
  15   0   2      423.41      435.44     12.44 o 
  16   0   2      323.44      334.68     16.17 o 
  17   0   2      667.79      672.48     42.07 o 
  18   0   2       67.51       74.19      5.72 o 
  19   0   2       46.48       43.07      4.29 o 
  20   0   2        0.93        0.57      2.58 o 
 -20   1   2       81.65       80.76      4.19 o 
 -19   1   2       25.09       30.81      2.19 o 
 -18   1   2      173.60      180.68      6.46 o 
 -17   1   2      224.62      223.40      5.95 o 
 -16   1   2      761.16      770.08     14.79 o 
 -15   1   2      540.00      549.98     10.75 o 
 -14   1   2        1.04        1.00      0.71 o 
 -13   1   2       35.65       28.41      1.38 o 
 -12   1   2      703.83      749.04     15.37 o 
 -11   1   2      742.41      732.54     13.79 o 
 -10   1   2      548.79      547.47      9.29 o 
  -9   1   2      100.37       97.92      2.03 o 
  -8   1   2     1698.31     1732.06     25.76 o 
  -7   1   2     1639.07     1706.73     25.40 o 
  -6   1   2       81.83      149.33      2.12 o 
  -5   1   2      347.63      375.90      5.21 o 
  -4   1   2     1386.25     1335.33     15.17 o 
  -3   1   2     1230.64     1332.08     15.97 o 
  -2   1   2      631.15      628.12      7.53 o 
  -1   1   2      576.71      609.70      7.30 o 
   0   1   2     2131.95     2172.38     24.62 o 
   1   1   2      137.57      146.06      2.39 o 
   2   1   2     2464.46     2585.08     29.35 o 
   3   1   2     4678.41     4850.88     55.27 o 
   4   1   2    13285.53    13290.29    180.73 o 
   5   1   2     6328.79     6290.27     76.01 o 
   6   1   2      829.01      735.70     10.18 o 
   7   1   2     4511.38     4658.23     76.50 o 
   8   1   2      155.65      156.43      7.14 o 
   9   1   2      208.65      206.58      4.81 o 
  10   1   2       73.43       80.16      2.12 o 
  11   1   2        1.41        2.08      0.63 o 
  12   1   2       10.16        9.46      1.12 o 
  13   1   2       27.41       28.12      2.60 o 
  14   1   2      269.90      265.25      5.65 o 
  15   1   2       67.60       67.14      2.66 o 
  16   1   2        9.54        8.86      1.57 o 
  17   1   2       61.73       57.76      2.66 o 
  18   1   2      192.52      190.50      4.76 o 
  19   1   2      198.61      210.35      5.07 o 
 -20   2   2       31.73       30.29      2.69 o 
 -19   2   2       41.26       34.76      2.29 o 
 -18   2   2        2.94        2.10      1.20 o 
 -17   2   2       34.21       34.17      2.14 o 
 -16   2   2      189.95      182.93      5.04 o 
 -15   2   2        0.15       -0.72      0.96 o 
 -14   2   2       10.92        7.96      1.16 o 
 -13   2   2       96.84       95.78      2.44 o 
 -12   2   2      136.63      129.16      3.07 o 
 -11   2   2      527.70      523.23      8.91 o 
 -10   2   2        0.92        0.13      0.56 o 
  -9   2   2      125.22      130.42      2.93 o 
  -8   2   2     1523.02     1564.93     28.64 o 
  -7   2   2      878.48      951.52     17.51 o 
  -6   2   2      323.29      404.09      7.60 o 
  -5   2   2     3069.87     3400.75     45.93 o 
  -4   2   2      622.03      721.40     10.64 o 
  -3   2   2      856.75      974.56     14.26 o 
  -2   2   2      315.54      385.71      5.74 o 
  -1   2   2     3172.53     3400.99     46.43 o 
   0   2   2     4318.12     4405.27     59.99 o 
   1   2   2      122.36      143.66      4.20 o 
   2   2   2     1453.78     1602.59     18.07 o 
   3   2   2       10.53        2.01      0.21 o 
   4   2   2        5.53        2.34      0.24 o 
   5   2   2     1175.25     1362.96     17.44 o 
   6   2   2       61.50       61.45      1.39 o 
   7   2   2      347.61      415.77      5.91 o 
   8   2   2        0.19        2.12      0.56 o 
   9   2   2     1941.09     1849.32     27.34 o 
  10   2   2      563.70      586.13      9.89 o 
  11   2   2       41.02       33.76      1.67 o 
  12   2   2      183.56      178.49      3.52 o 
  13   2   2     1133.74     1130.63     18.67 o 
  14   2   2      442.53      439.44      8.72 o 
  15   2   2      182.61      185.11      4.30 o 
  16   2   2       44.54       44.66      1.94 o 
  17   2   2       37.22       34.57      1.87 o 
  18   2   2        0.68        0.86      1.06 o 
  19   2   2       18.83       13.19      1.44 o 
 -19   3   2      119.76      123.68      4.17 o 
 -18   3   2      298.63      314.68      8.01 o 
 -17   3   2        4.60        4.13      1.21 o 
 -16   3   2       23.45       28.52      1.97 o 
 -15   3   2        0.16        0.31      0.96 o 
 -14   3   2      254.01      265.32      7.89 o 
 -13   3   2       14.73       13.92      1.28 o 
 -12   3   2      716.32      745.76     16.44 o 
 -11   3   2       29.68       28.90      1.31 o 
 -10   3   2     1383.85     1428.88     26.35 o 
  -9   3   2      240.79      216.95      4.44 o 
  -8   3   2     1586.74     1588.34     29.07 o 
  -7   3   2      823.08      817.92     15.11 o 
  -6   3   2      152.40      162.51      3.33 o 
  -5   3   2     1577.21     1561.33     27.63 o 
  -4   3   2     8190.79     8179.62    129.85 o 
  -3   3   2     8062.35     7987.85    126.83 o 
  -2   3   2       44.24       29.41      1.10 o 
  -1   3   2      861.26      935.86     12.81 o 
   0   3   2      680.62      687.71     12.25 o 
   1   3   2      899.55     1039.22     12.33 o 
   2   3   2      596.91      564.76      8.42 o 
   3   3   2       24.40       22.33      1.23 o 
   4   3   2      423.37      346.70      5.80 o 
   5   3   2      164.22      192.01      3.05 o 
   6   3   2      705.16      750.84     11.13 o 
   7   3   2        3.65        3.20      0.55 o 
   8   3   2      863.60      817.15     13.48 o 
   9   3   2      114.73      129.63      3.26 o 
  10   3   2     1234.02     1247.35     20.43 o 
  11   3   2     1876.97     1882.69     34.14 o 
  12   3   2      656.63      671.38     12.73 o 
  13   3   2      148.36      145.97      3.55 o 
  14   3   2      187.91      176.90      4.14 o 
  15   3   2       86.56       85.78      2.61 o 
  16   3   2      219.64      218.55      5.02 o 
  17   3   2      201.84      207.59      4.91 o 
  18   3   2       23.01       19.83      1.54 o 
 -18   4   2       66.81       68.58      2.53 o 
 -17   4   2        7.58        7.49      1.64 o 
 -16   4   2        3.58        5.29      1.22 o 
 -15   4   2       25.02       23.75      2.94 o 
 -14   4   2        0.21       -0.61      0.96 o 
 -13   4   2        8.51        8.54      1.16 o 
 -12   4   2      266.90      266.76      6.51 o 
 -11   4   2      286.33      296.16      7.04 o 
 -10   4   2       54.86       55.65      2.73 o 
  -9   4   2       39.40       40.26      2.56 o 
  -8   4   2       41.56       35.23      1.76 o 
  -7   4   2     1665.55     1632.49     25.76 o 
  -6   4   2      674.75      665.89     10.70 o 
  -5   4   2      929.62      888.97     18.65 o 
  -4   4   2      120.69      115.87      2.94 o 
  -3   4   2        1.58        1.82      0.59 o 
  -2   4   2      211.96      225.43      3.52 o 
  -1   4   2      193.83      196.21      3.30 o 
   0   4   2      172.20      154.50      2.90 o 
   1   4   2      492.58      545.75      8.09 o 
   2   4   2      897.74      878.98     12.87 o 
   3   4   2      386.04      398.30      9.03 o 
   4   4   2       22.83       20.25      0.99 o 
   5   4   2      113.09      100.48      3.55 o 
   6   4   2       33.77       40.13      1.58 o 
   7   4   2      276.02      298.96      5.07 o 
   8   4   2      124.12      154.02      6.84 o 
   9   4   2      968.39     1007.76     18.50 o 
  10   4   2      827.10      829.21     15.36 o 
  11   4   2        9.66        9.63      0.98 o 
  12   4   2      102.56       98.10      2.66 o 
  13   4   2      255.53      256.07      5.46 o 
  14   4   2       85.35       83.01      2.52 o 
  15   4   2       29.26       26.68      1.65 o 
  16   4   2        1.86        1.51      0.99 o 
  17   4   2       13.37       11.22      1.31 o 
 -16   5   2      195.33      188.18      4.46 o 
 -15   5   2       45.68       45.10      1.98 o 
 -14   5   2      120.36      126.37      3.72 o 
 -13   5   2       58.24       58.56      2.05 o 
 -12   5   2      353.10      351.23      7.72 o 
 -11   5   2       49.59       44.96      1.65 o 
 -10   5   2       14.57       11.28      1.04 o 
  -9   5   2       94.78       91.39      3.14 o 
  -8   5   2       48.40       43.98      4.15 o 
  -7   5   2       16.25       16.16      1.32 o 
  -6   5   2       38.06       32.81      1.80 o 
  -5   5   2       38.01       29.33      1.51 o 
  -4   5   2     1075.15     1062.61     22.14 o 
  -3   5   2       14.13        9.73      0.74 o 
  -2   5   2       87.95       83.48      1.76 o 
  -1   5   2       29.37       32.59      1.46 o 
   0   5   2      594.94      591.00     11.51 o 
   1   5   2        6.70        4.14      0.45 o 
   2   5   2      169.35      148.74      3.38 o 
   3   5   2      331.90      301.08      5.70 o 
   4   5   2     1187.15     1200.76     21.65 o 
   5   5   2      520.26      492.20     10.79 o 
   6   5   2       72.53       66.90      3.49 o 
   7   5   2       29.01       30.85      1.47 o 
   8   5   2      356.62      372.60     10.77 o 
   9   5   2      262.77      264.06      6.32 o 
  10   5   2      133.50      127.50      2.93 o 
  11   5   2       18.83       14.11      1.02 o 
  12   5   2        0.06       -0.79      0.79 o 
  13   5   2        3.32        2.90      0.92 o 
  14   5   2        6.90        3.82      1.00 o 
  15   5   2       28.98       32.24      1.96 o 
 -14   6   2       14.33       11.02      2.72 o 
 -13   6   2      360.79      374.07     16.03 o 
 -12   6   2       40.21       43.36      4.15 o 
 -11   6   2        7.77        6.01      2.15 o 
 -10   6   2       43.35       44.36      3.86 o 
  -9   6   2      478.97      464.65     18.75 o 
  -8   6   2      186.48      171.72      8.01 o 
  -7   6   2        4.49        3.01      1.72 o 
  -6   6   2       84.50       85.77      3.33 o 
  -5   6   2      394.22      383.64     10.51 o 
  -4   6   2       30.54       32.24      1.59 o 
  -3   6   2      372.53      360.83      7.95 o 
  -2   6   2      169.50      172.44      4.15 o 
  -1   6   2      197.62      187.75      9.65 o 
   0   6   2        1.06        0.57      1.14 o 
   1   6   2     1637.45     1625.80     42.15 o 
   2   6   2      356.79      359.28      9.87 o 
   3   6   2       58.48       54.66      2.32 o 
   4   6   2       28.15       26.67      1.75 o 
   5   6   2      310.30      292.88      8.29 o 
   6   6   2      219.48      205.75      6.11 o 
   7   6   2      134.80      135.20      4.42 o 
   8   6   2       52.56       44.81      2.23 o 
   9   6   2      149.47      147.58      5.58 o 
  10   6   2       40.41       43.33      6.37 o 
  11   6   2       64.78       65.77      4.22 o 
  12   6   2        0.20       -0.56      1.20 o 
  13   6   2        8.71        8.80      1.65 o 
 -10   7   2       95.45       92.87      5.72 o 
  -9   7   2       17.52       35.78      3.72 o 
  -8   7   2       12.04       11.31      2.43 o 
  -7   7   2       54.03       50.09      3.86 o 
  -6   7   2       38.86       38.00      2.47 o 
  -5   7   2       12.69       12.59      2.29 o 
  -4   7   2      147.93      141.81      6.87 o 
  -3   7   2       11.89       13.31      1.44 o 
  -2   7   2      346.20      335.60      9.40 o 
  -1   7   2        5.53        6.75      1.10 o 
   0   7   2        0.97        0.29      0.96 o 
   1   7   2        0.15       -0.79      0.91 o 
   2   7   2       98.13      100.36      3.54 o 
   3   7   2       25.62       20.52      1.77 o 
   4   7   2      182.59      178.61      5.55 o 
   5   7   2      373.60      366.91     10.26 o 
   6   7   2       54.88       56.21      2.54 o 
   7   7   2       95.95       95.59      5.44 o 
   8   7   2      308.96      320.41     13.59 o 
   9   7   2        0.03        0.57      1.86 o 
  -2   8   2        9.59       14.02      2.29 o 
  -1   8   2       21.01       27.90      3.15 o 
   0   8   2       42.78       51.36      2.58 o 
   1   8   2       57.89       62.81      2.88 o 
 -20   1   3      156.44      151.62      5.97 o 
 -19   1   3       66.10       72.39      3.04 o 
 -18   1   3      338.66      343.24      8.51 o 
 -17   1   3      128.72      128.55      4.01 o 
 -16   1   3      117.56      109.85      3.55 o 
 -15   1   3       19.29       13.89      1.36 o 
 -14   1   3       68.72       68.84      2.12 o 
 -13   1   3      761.52      769.47     14.58 o 
 -12   1   3      225.14      219.87      4.64 o 
 -11   1   3       43.56       33.98      1.39 o 
 -10   1   3       23.26       15.70      0.87 o 
  -9   1   3       66.80       42.06      1.18 o 
  -8   1   3     1253.64     1392.80     20.80 o 
  -7   1   3     1057.46      991.26     16.88 o 
  -6   1   3     2977.02     3240.93     44.83 o 
  -5   1   3     5960.76     6150.33     74.20 o 
  -4   1   3    13684.25    13734.23    245.33 o 
  -3   1   3      981.79      973.08     11.09 o 
  -2   1   3       31.19       48.04      0.90 o 
  -1   1   3       26.41       31.62      0.51 o 
   0   1   3     1416.74     1400.41     15.03 o 
   1   1   3        0.35       -0.19      0.19 o 
   2   1   3       10.86        0.89      0.22 o 
   3   1   3      794.63      815.44      9.85 o 
   4   1   3       11.53        0.06      0.27 o 
   5   1   3      703.74      779.81     10.02 o 
   6   1   3      515.27      551.51     10.17 o 
   7   1   3     1862.01     1943.52     28.66 o 
   8   1   3     1307.32     1206.03     21.64 o 
   9   1   3      987.47      938.83     15.46 o 
  10   1   3      528.99      514.73      8.76 o 
  11   1   3       10.44        6.96      1.35 o 
  12   1   3      256.87      263.97      4.89 o 
  13   1   3       60.69       54.31      4.24 o 
  14   1   3      650.75      636.47     10.94 o 
  15   1   3       11.16       11.37      1.97 o 
  16   1   3      109.39      117.33      2.83 o 
  17   1   3       23.11       22.87      1.63 o 
  18   1   3      163.30      165.64      3.74 o 
  19   1   3       34.20       29.14      1.71 o 
 -20   2   3      148.48      145.86      4.71 o 
 -19   2   3        1.40        0.06      1.22 o 
 -18   2   3       96.25       99.56      3.54 o 
 -17   2   3      135.65      132.52      4.10 o 
 -16   2   3       72.55       80.84      3.00 o 
 -15   2   3      229.71      228.62      6.97 o 
 -14   2   3      768.28      756.09     16.77 o 
 -13   2   3      680.12      682.59     15.15 o 
 -12   2   3       17.22       16.48      1.96 o 
 -11   2   3      362.67      332.24      5.90 o 
 -10   2   3      200.17      219.59      7.46 o 
  -9   2   3      114.41      108.37      4.81 o 
  -8   2   3      108.50      121.75      4.87 o 
  -7   2   3     2402.37     2546.12     46.36 o 
  -6   2   3        8.30        7.55      0.53 o 
  -5   2   3      757.89      833.92     13.53 o 
  -4   2   3     1028.17     1107.44     15.03 o 
  -3   2   3     1109.67     1170.99     14.88 o 
  -2   2   3     2418.06     2482.20     31.54 o 
  -1   2   3        0.14        1.78      0.30 o 
   0   2   3     4079.58     4105.15     48.79 o 
   1   2   3     7719.02     7857.48     99.42 o 
   2   2   3      440.85      475.06      9.60 o 
   3   2   3     1226.86     1356.02     16.25 o 
   4   2   3     1550.32     1742.46     22.06 o 
   5   2   3     1155.76     1160.06     14.79 o 
   6   2   3      104.09      110.44      3.40 o 
   7   2   3     1894.66     1946.85     28.72 o 
   8   2   3      625.77      682.36     16.21 o 
   9   2   3     1446.67     1507.65     24.51 o 
  10   2   3        2.35        1.47      0.60 o 
  11   2   3       48.35       50.73      3.31 o 
  12   2   3      620.98      596.03     10.18 o 
  13   2   3      160.60      159.58      5.84 o 
  14   2   3       63.99       60.25      2.11 o 
  15   2   3      111.28      116.04      3.17 o 
  16   2   3       20.30       23.28      1.60 o 
  17   2   3      287.49      287.15      6.30 o 
  18   2   3      123.30      108.77      3.78 o 
  19   2   3      129.48      132.55      3.76 o 
 -19   3   3       14.97       12.45      1.68 o 
 -18   3   3        2.00        2.06      1.23 o 
 -17   3   3        1.09       -1.15      1.15 o 
 -16   3   3        3.61        0.87      1.11 o 
 -15   3   3       10.55       11.53      1.32 o 
 -14   3   3        0.40       -0.92      0.95 o 
 -13   3   3       18.74       15.00      1.37 o 
 -12   3   3       12.23       11.93      1.17 o 
 -11   3   3       30.69       32.44      1.34 o 
 -10   3   3      101.43      112.39      5.08 o 
  -9   3   3      103.86      114.53      2.61 o 
  -8   3   3        0.15       -0.17      0.66 o 
  -7   3   3      126.72      123.39      2.37 o 
  -6   3   3       29.19       37.98      0.91 o 
  -5   3   3        2.43        1.14      0.32 o 
  -4   3   3      195.30      171.45      2.74 o 
  -3   3   3        0.90        0.43      0.26 o 
  -2   3   3      227.58      242.29      3.77 o 
  -1   3   3        1.50       14.77      0.78 o 
   0   3   3       22.02       21.56      0.95 o 
   1   3   3       85.13       87.31      4.57 o 
   2   3   3      179.95      226.43      5.12 o 
   3   3   3       71.29       80.53      1.48 o 
   4   3   3        9.11        3.42      0.47 o 
   5   3   3        4.64        3.76      0.34 o 
   6   3   3       17.23        7.96      0.71 o 
   7   3   3       20.31       25.94      1.39 o 
   8   3   3       43.61       44.23      1.30 o 
   9   3   3       53.12       55.63      1.56 o 
  10   3   3      134.62      138.35      3.24 o 
  11   3   3       10.53        5.50      0.98 o 
  12   3   3       24.52       22.57      1.49 o 
  13   3   3       23.31       22.01      1.46 o 
  14   3   3        0.26        0.39      0.93 o 
  15   3   3       10.93       10.12      1.17 o 
  16   3   3       31.55       30.42      1.77 o 
  17   3   3       35.91       30.21      1.91 o 
  18   3   3       16.87       14.68      1.63 o 
 -18   4   3       23.34       23.30      1.95 o 
 -17   4   3      169.77      178.41      5.16 o 
 -16   4   3       12.55       16.44      2.56 o 
 -15   4   3       84.03       88.89      3.12 o 
 -14   4   3      139.54      142.93      4.13 o 
 -13   4   3      237.68      239.29      6.04 o 
 -12   4   3       64.17       62.04      2.31 o 
 -11   4   3      187.06      191.88      4.88 o 
 -10   4   3       48.52       56.09      2.16 o 
  -9   4   3      259.44      252.12      5.08 o 
  -8   4   3      526.42      531.82      8.83 o 
  -7   4   3       45.57       40.68      2.14 o 
  -6   4   3        1.27       -0.55      0.55 o 
  -5   4   3      456.72      435.29      8.02 o 
  -4   4   3       30.11       25.44      1.92 o 
  -3   4   3      774.74      722.70     13.17 o 
  -2   4   3      166.42      168.44      2.73 o 
  -1   4   3       17.67       22.43      2.13 o 
   0   4   3      249.24      260.65      7.45 o 
   1   4   3     1143.77     1108.26     17.94 o 
   2   4   3       13.84       13.01      0.64 o 
   3   4   3      102.22      102.75      3.45 o 
   4   4   3      389.54      399.63      6.68 o 
   5   4   3      858.81      848.91     15.47 o 
   6   4   3      128.79      144.92      4.98 o 
   7   4   3      226.97      222.13      3.89 o 
   8   4   3       17.46       17.01      1.28 o 
   9   4   3      696.27      671.88     12.55 o 
  10   4   3       53.70       50.55      1.77 o 
  11   4   3      175.61      165.32      3.77 o 
  12   4   3      164.10      157.69      3.84 o 
  13   4   3      154.29      146.72      3.61 o 
  14   4   3       59.86       63.63      2.27 o 
  15   4   3       54.21       57.22      2.22 o 
  16   4   3        2.50        3.61      1.10 o 
 -16   5   3      209.31      222.18      5.08 o 
 -15   5   3        0.75        1.90      1.02 o 
 -14   5   3        0.88       -0.27      0.93 o 
 -13   5   3      138.93      149.67      3.58 o 
 -12   5   3      684.70      690.67     13.03 o 
 -11   5   3       82.86       86.27      2.33 o 
 -10   5   3      335.34      337.69      6.60 o 
  -9   5   3      309.29      307.07      5.99 o 
  -8   5   3        4.62        3.19      0.65 o 
  -7   5   3      150.75      144.08      3.82 o 
  -6   5   3        4.81        4.63      0.96 o 
  -5   5   3      152.72      135.87      3.52 o 
  -4   5   3      744.96      719.59     13.19 o 
  -3   5   3      592.85      582.79     10.72 o 
  -2   5   3      470.42      469.46      8.72 o 
  -1   5   3      236.64      269.13      5.09 o 
   0   5   3      498.92      518.80      8.90 o 
   1   5   3      246.36      257.53      4.51 o 
   2   5   3      617.49      609.85     10.09 o 
   3   5   3        5.65        5.12      0.64 o 
   4   5   3      480.50      452.89     15.58 o 
   5   5   3       98.35       88.28      3.07 o 
   6   5   3       47.27       48.80      4.18 o 
   7   5   3      156.87      165.13      8.94 o 
   8   5   3      274.39      273.65      6.49 o 
   9   5   3        0.01        0.02      0.88 o 
  10   5   3      138.55      139.01      3.93 o 
  11   5   3       84.06       77.39      2.16 o 
  12   5   3      170.95      172.28      3.92 o 
  13   5   3       21.84       21.98      2.08 o 
  14   5   3      244.60      248.98      6.15 o 
  15   5   3       33.99       32.08      3.45 o 
 -14   6   3        1.03        0.29      2.29 o 
 -13   6   3       69.60       68.83      5.29 o 
 -12   6   3      154.64      147.97      7.87 o 
 -11   6   3       11.47       12.02      2.58 o 
 -10   6   3       92.85       92.16      5.58 o 
  -8   6   3      136.69      152.26      7.58 o 
  -7   6   3       14.27       15.48      1.67 o 
  -6   6   3       12.19       11.59      1.52 o 
  -5   6   3       29.13       30.84      2.17 o 
  -4   6   3       67.68       67.43      2.06 o 
  -3   6   3       40.62       36.97      1.53 o 
  -2   6   3      142.22      136.36      3.49 o 
  -1   6   3      154.24      165.78      5.51 o 
   0   6   3      148.83      147.83      6.58 o 
   1   6   3      411.68      365.78     10.12 o 
   2   6   3        3.29        2.86      1.36 o 
   3   6   3       87.57       99.26      3.44 o 
   4   6   3       40.80       37.35      2.07 o 
   5   6   3      121.88      129.42      5.08 o 
   6   6   3       46.04       50.39      2.40 o 
   7   6   3        2.95        6.44      1.57 o 
   8   6   3        0.06        1.93      1.43 o 
   9   6   3       17.71       16.79      1.67 o 
  10   6   3        0.68        0.75      1.20 o 
  11   6   3        7.02        8.06      1.51 o 
  12   6   3       51.23       57.43      5.29 o 
 -10   7   3       75.54       91.87      5.87 o 
  -9   7   3       10.58        9.59      2.43 o 
  -8   7   3      190.86      190.90      9.02 o 
  -7   7   3        1.10       -0.15      1.65 o 
  -6   7   3       79.59       77.76      3.39 o 
  -5   7   3       46.00       48.80      3.72 o 
  -4   7   3      205.97      207.50      9.30 o 
  -3   7   3       44.30       37.77      1.96 o 
  -2   7   3       16.09       13.59      2.00 o 
  -1   7   3      169.49      175.10      5.41 o 
   0   7   3      157.22      180.35      9.02 o 
   1   7   3        9.47       11.82      1.30 o 
   2   7   3       45.34       48.38      2.38 o 
   3   7   3        1.17        2.79      1.11 o 
   4   7   3      140.92      146.21      4.80 o 
   5   7   3        9.11        9.05      1.30 o 
   6   7   3      160.26      155.64      5.09 o 
   7   7   3        4.02       24.33      2.58 o 
   8   7   3       33.28       31.56      2.15 o 
   9   7   3        0.06        0.00      1.86 o 
 -21   0   4       45.62       45.51      4.58 o 
 -20   0   4       28.01       29.05      4.15 o 
 -19   0   4       18.17       19.46      3.29 o 
 -18   0   4       31.51       30.77      4.01 o 
 -17   0   4       85.16       83.30      3.67 o 
 -16   0   4      180.18      197.75     10.59 o 
 -15   0   4      184.78      202.75     16.10 o 
 -14   0   4     2082.09     2071.66     53.93 o 
 -13   0   4       26.41       25.50      3.72 o 
 -12   0   4      728.84      713.32     19.17 o 
 -11   0   4      781.62      793.78     21.10 o 
 -10   0   4       32.34       37.15      1.91 o 
  -9   0   4     1919.96     1848.27     47.86 o 
  -8   0   4     8985.75     9138.50    236.33 o 
  -7   0   4     4041.74     4232.72     89.47 o 
  -6   0   4      493.75      497.90     15.07 o 
  -5   0   4      261.54      227.37     10.29 o 
  -4   0   4      912.05      892.63     14.47 o 
  -3   0   4      151.66      160.27      4.12 o 
  -2   0   4     3786.73     3739.41     54.67 o 
  -1   0   4     7689.34     7504.00    109.13 o 
   0   0   4     5175.58     5093.30     81.09 o 
   1   0   4     3218.43     3116.59     80.04 o 
   2   0   4      639.05      663.47     13.77 o 
   3   0   4      150.03       94.74      4.32 o 
   4   0   4     1014.43      962.38     20.05 o 
   5   0   4      104.50      133.50      3.81 o 
   6   0   4     1953.65     2009.88     41.39 o 
   7   0   4      488.68      427.88     12.38 o 
   8   0   4       71.29       55.89      1.93 o 
   9   0   4      342.16      382.14      8.53 o 
  10   0   4      356.16      348.75      7.89 o 
  11   0   4      234.20      229.57     13.64 o 
  12   0   4     2554.41     2576.65     53.39 o 
  13   0   4     1099.85     1086.52     23.11 o 
  14   0   4       14.51       21.04      3.01 o 
  15   0   4       29.96       43.88      3.83 o 
  16   0   4       36.22       40.70      3.16 o 
  17   0   4      170.33      161.49      4.66 o 
  18   0   4       98.05       91.68      4.22 o 
  19   0   4      254.26      241.93      7.96 o 
 -20   1   4        0.13       -0.79      1.67 o 
 -19   1   4        4.35        2.59      1.78 o 
 -18   1   4      185.20      189.44      5.33 o 
 -17   1   4      132.43      124.82      3.93 o 
 -16   1   4       34.32       34.29      2.14 o 
 -15   1   4      830.03      853.21     16.22 o 
 -14   1   4       74.66       68.73      2.14 o 
 -13   1   4      223.93      216.18      4.64 o 
 -12   1   4       10.62        8.05      0.91 o 
 -11   1   4      651.56      632.15     12.00 o 
 -10   1   4      495.39      543.50     11.92 o 
  -9   1   4      115.58      116.55      2.37 o 
  -8   1   4     1112.19     1094.53     18.03 o 
  -7   1   4       59.92       64.85      1.66 o 
  -6   1   4     1307.91     1442.30     19.70 o 
  -5   1   4        0.93       15.70      1.10 o 
  -4   1   4     1542.81     1450.27     17.51 o 
  -3   1   4     2262.38     2343.31     26.66 o 
  -2   1   4     1882.68     1994.93     20.53 o 
  -1   1   4     3561.24     3597.99     37.16 o 
   0   1   4      164.23      201.53      4.12 o 
   1   1   4     1144.50     1218.86     14.52 o 
   2   1   4        9.29        5.45      0.53 o 
   3   1   4      813.40      828.08      9.96 o 
   4   1   4      112.57      136.59      3.84 o 
   5   1   4     1697.13     1778.67     24.13 o 
   6   1   4     8062.21     8372.36    122.25 o 
   7   1   4       31.20       67.05     12.59 o 
   8   1   4       13.00       10.01      0.96 o 
   9   1   4     1093.05     1202.11     17.82 o 
  10   1   4      229.84      204.06      3.54 o 
  11   1   4      276.36      260.84      4.37 o 
  12   1   4        9.94        6.56      0.73 o 
  13   1   4        2.48        1.97      0.69 o 
  14   1   4       26.42       25.48      1.56 o 
  15   1   4       34.30       33.61      1.41 o 
  16   1   4        1.01        0.12      0.89 o 
  17   1   4        3.99        2.61      0.99 o 
  18   1   4        0.56       -0.76      1.03 o 
  19   1   4        8.17        9.08      1.24 o 
 -20   2   4      276.41      276.23      7.40 o 
 -19   2   4        7.93        7.35      2.04 o 
 -18   2   4       52.50       47.90      2.52 o 
 -17   2   4       92.31       98.84      3.43 o 
 -16   2   4        4.53        3.34      1.17 o 
 -15   2   4        0.42       -0.17      0.98 o 
 -14   2   4        0.45       -0.12      0.90 o 
 -13   2   4       41.60       38.49      1.95 o 
 -12   2   4        1.54        0.51      0.39 o 
 -11   2   4      426.70      415.25      7.18 o 
 -10   2   4      979.92     1048.98     19.50 o 
  -9   2   4      272.04      345.89     13.53 o 
  -8   2   4     1129.22     1251.94     23.04 o 
  -7   2   4        2.58        0.92      0.41 o 
  -6   2   4     1582.12     1687.27     27.20 o 
  -5   2   4      862.80      868.11     14.13 o 
  -4   2   4        0.20       -0.21      0.50 o 
  -3   2   4     4101.53     4442.56     55.88 o 
  -2   2   4        0.58        1.89      0.37 o 
   0   2   4      633.99      598.12     12.33 o 
   1   2   4     3364.56     3196.23     36.13 o 
   2   2   4     1861.31     1862.58     22.28 o 
   3   2   4     2442.42     2673.29     36.21 o 
   4   2   4     2281.95     2274.08     33.11 o 
   5   2   4      200.39      270.94      4.26 o 
   6   2   4        5.05        0.29      1.00 o 
   7   2   4      659.62      758.26     11.32 o 
   8   2   4        1.49        8.28      0.93 o 
   9   2   4        9.16        8.15      0.64 o 
  10   2   4      183.84      170.47      3.81 o 
  11   2   4     1569.60     1552.60     22.92 o 
  12   2   4      115.84      103.64      4.06 o 
  13   2   4       99.02      105.46      2.27 o 
  14   2   4      235.14      222.73      4.39 o 
  15   2   4      361.64      363.71      6.67 o 
  16   2   4        0.92        1.11      1.13 o 
  17   2   4       13.06       11.06      1.18 o 
  18   2   4      100.76       92.84      2.69 o 
 -19   3   4      146.54      149.57      4.75 o 
 -18   3   4        0.24       -0.62      1.25 o 
 -17   3   4      429.84      434.05     10.43 o 
 -16   3   4      166.62      184.39      5.38 o 
 -15   3   4       43.90       38.61      2.08 o 
 -14   3   4      238.99      237.86      6.08 o 
 -13   3   4      452.83      473.07     10.90 o 
 -12   3   4      862.90      849.69     18.64 o 
 -11   3   4        0.72        2.35      0.68 o 
 -10   3   4        1.99        3.21      0.85 o 
  -9   3   4     1234.52     1279.35     23.59 o 
  -8   3   4        3.10        2.75      0.56 o 
  -7   3   4     1139.18     1140.81     18.54 o 
  -6   3   4      498.36      499.64      8.31 o 
  -5   3   4      368.81      367.48      5.60 o 
  -4   3   4        0.60        1.62      0.51 o 
  -3   3   4     1857.68     1856.42     42.37 o 
  -2   3   4     2129.99     2368.74     34.35 o 
  -1   3   4      298.82      314.32      7.10 o 
   0   3   4      264.09      290.68     15.05 o 
   1   3   4     2290.05     2410.20     32.78 o 
   2   3   4       38.83       33.25      0.83 o 
   3   3   4      793.72      871.00     12.05 o 
   4   3   4      237.02      198.60      2.88 o 
   5   3   4       62.83       54.80      1.09 o 
   6   3   4       33.69       36.73      2.18 o 
   7   3   4      505.14      523.87      7.94 o 
   8   3   4      424.53      412.73      6.38 o 
   9   3   4       30.07       26.91      1.79 o 
  10   3   4       65.40       63.66      1.54 o 
  11   3   4       27.85       24.23      1.30 o 
  12   3   4      493.26      487.75      8.43 o 
  13   3   4      153.98      134.78      2.99 o 
  14   3   4      666.92      656.86     11.20 o 
  15   3   4      206.49      188.01      4.00 o 
  16   3   4       30.61       33.74      2.26 o 
  17   3   4      515.85      506.36      9.04 o 
 -18   4   4        3.18        2.98      1.39 o 
 -17   4   4       53.65       51.43      2.58 o 
 -16   4   4      136.68      140.42      4.27 o 
 -15   4   4        0.03       -0.23      0.98 o 
 -14   4   4       99.21      101.95      3.36 o 
 -13   4   4      163.69      178.47      4.80 o 
 -12   4   4      100.15       95.65      3.15 o 
 -11   4   4      107.36      120.73      3.47 o 
 -10   4   4       33.40       33.73      1.62 o 
  -9   4   4       23.24       16.60      2.22 o 
  -8   4   4       73.97       67.62      2.48 o 
  -7   4   4       62.66       53.90      1.23 o 
  -6   4   4      633.08      615.57      9.21 o 
  -5   4   4      285.84      273.67      4.25 o 
  -4   4   4      402.96      368.75      6.23 o 
  -3   4   4       11.07        7.29      0.82 o 
  -2   4   4      574.41      561.54     10.35 o 
  -1   4   4        5.09       99.17     12.38 o 
   0   4   4     1170.13     1254.77     33.08 o 
   1   4   4     2314.99     2445.79     35.92 o 
   2   4   4     1061.65     1013.34     14.65 o 
   3   4   4      924.77      887.46     13.27 o 
   4   4   4      665.44      712.28     14.15 o 
   5   4   4      125.78      141.33      6.57 o 
   6   4   4        0.68        0.78      0.96 o 
   7   4   4      167.32      160.61      3.74 o 
   8   4   4        1.89        1.81      0.73 o 
   9   4   4       24.29       19.06      1.95 o 
  10   4   4      334.57      331.08      5.88 o 
  11   4   4       80.68       81.87      2.49 o 
  12   4   4       66.70       63.17      1.87 o 
  13   4   4       75.35       74.80      2.40 o 
  14   4   4       77.40       78.81      2.55 o 
  15   4   4      167.54      175.33      4.27 o 
  16   4   4        0.16        0.21      1.03 o 
 -16   5   4        0.90       -0.18      1.02 o 
 -15   5   4       98.18       91.28      3.26 o 
 -14   5   4      455.50      474.17     11.05 o 
 -13   5   4       38.54       39.47      2.11 o 
 -12   5   4      139.65      138.00      4.26 o 
 -11   5   4      165.80      172.83      3.86 o 
  -9   5   4        2.41        2.69      0.86 o 
  -8   5   4        0.04       -0.16      0.95 o 
  -7   5   4      294.54      283.60      6.66 o 
  -6   5   4      131.41      129.63      2.89 o 
  -5   5   4      309.04      287.68      6.83 o 
  -4   5   4        0.42       -0.20      0.42 o 
  -3   5   4       20.74       18.70      1.06 o 
  -2   5   4      617.56      636.93     11.74 o 
  -1   5   4      383.32      401.19      6.65 o 
   0   5   4      534.53      529.68      9.88 o 
   1   5   4      229.66      224.92      7.50 o 
   2   5   4      471.32      453.19      9.79 o 
   3   5   4      288.72      259.53      5.91 o 
   4   5   4        8.76       11.41      0.98 o 
   5   5   4      410.83      398.41      8.79 o 
   6   5   4      459.71      451.96     12.44 o 
   7   5   4      226.99      211.47      6.42 o 
   8   5   4        4.52        4.56      1.20 o 
   9   5   4      101.61      104.24      3.83 o 
  10   5   4       79.95       87.06      4.94 o 
  11   5   4       14.28       12.62      1.61 o 
  12   5   4       14.94       14.46      1.23 o 
  13   5   4       22.29       23.36      1.76 o 
  14   5   4        0.02        0.32      1.06 o 
 -14   6   4      228.89      223.24     10.88 o 
 -13   6   4       65.36       69.98      5.29 o 
 -12   6   4      554.66      555.95     22.47 o 
 -11   6   4      118.12      133.66      7.30 o 
 -10   6   4       13.90       33.06      3.58 o 
  -9   6   4       57.97       63.39      4.58 o 
  -8   6   4      570.46      571.81     21.18 o 
  -7   6   4      794.32      774.31     20.36 o 
  -6   6   4        3.72        3.35      1.26 o 
  -5   6   4        0.63        0.21      0.60 o 
  -4   6   4      180.68      172.00      4.19 o 
  -3   6   4        7.74        6.32      0.97 o 
  -2   6   4      276.07      274.42      6.30 o 
  -1   6   4        8.50        7.14      0.88 o 
   0   6   4       26.28       21.57      1.47 o 
   1   6   4      148.74      145.97      4.65 o 
   2   6   4      353.39      327.20      9.21 o 
   3   6   4      197.78      202.05      6.12 o 
   4   6   4      456.11      467.79     12.85 o 
   5   6   4       77.16       75.56      3.08 o 
   6   6   4      274.79      291.69      8.45 o 
   7   6   4      231.33      217.08      6.61 o 
   8   6   4       68.47       71.33      3.08 o 
   9   6   4      216.52      212.12      6.61 o 
  10   6   4       16.69       17.51      1.87 o 
  11   6   4        0.82        0.07      1.30 o 
  12   6   4      329.78      352.46     15.31 o 
 -10   7   4       51.59       55.52      4.58 o 
  -9   7   4      115.94      115.63      6.44 o 
  -8   7   4        5.77        8.21      1.81 o 
  -7   7   4       26.22       23.51      2.28 o 
  -6   7   4       19.18       16.39      1.97 o 
  -5   7   4      160.21      156.18      5.26 o 
  -4   7   4      165.92      158.41      7.58 o 
  -3   7   4       10.57        9.30      2.15 o 
  -2   7   4        0.14        1.43      1.43 o 
  -1   7   4      166.52      167.27      5.20 o 
   0   7   4       20.27       20.02      1.81 o 
   1   7   4        2.19        0.64      1.00 o 
   2   7   4        8.45        9.32      1.32 o 
   3   7   4        2.74        3.43      1.11 o 
   4   7   4       55.92       48.53      2.48 o 
   5   7   4      235.52      237.30      7.18 o 
   6   7   4      105.76      103.37      3.89 o 
   7   7   4        1.70        2.76      2.00 o 
   8   7   4       33.67       39.47      2.44 o 
 -20   1   5       23.85       17.61      2.38 o 
 -19   1   5        8.47        6.29      1.47 o 
 -18   1   5       12.54       13.42      1.58 o 
 -17   1   5      557.91      567.49     14.42 o 
 -16   1   5      159.54      165.77      4.76 o 
 -15   1   5      162.76      154.03      5.21 o 
 -14   1   5      408.57      412.81      8.28 o 
 -13   1   5       52.18       48.95      1.76 o 
 -12   1   5       59.28       61.10      1.90 o 
 -11   1   5      996.80     1007.33     18.78 o 
 -10   1   5       59.10       56.48      2.89 o 
  -9   1   5     1392.05     1459.31     23.97 o 
  -8   1   5       83.67       86.82      1.89 o 
  -7   1   5      109.49      120.88      2.81 o 
  -6   1   5      165.98      201.97      3.03 o 
  -5   1   5     1139.13     1231.05     16.89 o 
  -4   1   5        0.94       -0.41      0.52 o 
  -3   1   5     4413.44     4815.86     65.91 o 
  -2   1   5      291.18      263.16      3.18 o 
   0   1   5     1678.42     1819.17     24.64 o 
   1   1   5      164.13      128.63      1.99 o 
   2   1   5      103.90      101.24      1.57 o 
   3   1   5      925.14      812.92     11.07 o 
   4   1   5        1.42        2.04      0.75 o 
   5   1   5      946.92      939.94     47.97 o 
   6   1   5      498.03      544.44      8.28 o 
   7   1   5      106.81      107.78      2.09 o 
   8   1   5      423.25      394.26      6.20 o 
   9   1   5     2437.67     2450.40     35.85 o 
  10   1   5        1.87        1.93      0.68 o 
  11   1   5      239.56      237.15      4.09 o 
  12   1   5       12.51       14.46      0.92 o 
  13   1   5      135.75      142.71      2.85 o 
  14   1   5       15.03       13.53      1.30 o 
  15   1   5      212.75      215.25      3.98 o 
  16   1   5        0.70        0.37      0.93 o 
  17   1   5      168.80      174.07      3.91 o 
  18   1   5       87.04       86.06      2.60 o 
 -20   2   5      255.54      255.80      6.99 o 
 -19   2   5        1.73       -0.47      1.54 o 
 -18   2   5       52.61       60.04      3.09 o 
 -17   2   5      300.14      304.69      7.71 o 
 -16   2   5      232.60      252.66      6.52 o 
 -15   2   5       31.44       30.08      2.00 o 
 -14   2   5      359.84      329.20      7.96 o 
 -13   2   5        0.01       -0.82      0.82 o 
 -12   2   5      166.01      153.19      4.18 o 
 -11   2   5      220.89      233.56      7.37 o 
 -10   2   5        3.35        1.00      0.72 o 
  -9   2   5      837.46      875.22     15.91 o 
  -8   2   5     1671.64     1600.93     29.35 o 
  -7   2   5      683.08      773.15     12.74 o 
  -6   2   5        6.00        6.24      0.59 o 
  -5   2   5        2.05       -0.07      0.43 o 
  -4   2   5     3128.44     3188.82     46.97 o 
  -3   2   5      274.49      271.62      4.65 o 
  -2   2   5     2719.52     2785.85     35.26 o 
  -1   2   5       62.03       69.10      1.68 o 
   0   2   5      817.27      790.43     12.26 o 
   1   2   5      149.53      140.96      3.45 o 
   2   2   5       34.45       29.58      0.72 o 
   3   2   5      482.47      457.46      6.92 o 
   4   2   5     1796.07     1825.17     26.63 o 
   5   2   5        4.41        6.43      0.73 o 
   6   2   5     1068.34     1183.58     17.46 o 
   7   2   5        2.92        0.65      0.48 o 
   8   2   5       23.37       19.59      0.94 o 
   9   2   5       38.78       41.30      1.59 o 
  10   2   5      742.56      736.97     11.21 o 
  11   2   5      113.76      110.19      4.38 o 
  12   2   5      613.48      586.77      9.15 o 
  13   2   5        6.48        4.90      1.17 o 
  14   2   5       65.40       67.64      2.10 o 
  15   2   5        0.62        0.57      0.90 o 
  16   2   5        2.45        2.49      0.98 o 
  17   2   5        2.61        2.43      1.04 o 
 -19   3   5        0.00       -0.55      1.31 o 
 -18   3   5       22.72       17.88      1.75 o 
 -17   3   5        6.02        8.44      1.47 o 
 -16   3   5        1.98       -1.01      1.17 o 
 -15   3   5       26.45       28.39      1.93 o 
 -14   3   5       12.43       10.39      1.28 o 
 -13   3   5       13.84       10.35      1.24 o 
 -12   3   5       41.55       33.13      2.95 o 
 -11   3   5      106.57       82.17      2.71 o 
 -10   3   5        8.51       12.45      0.96 o 
  -9   3   5       57.97       72.30      3.85 o 
  -8   3   5       80.15       77.47      1.81 o 
  -7   3   5      495.35      536.04      8.96 o 
  -6   3   5       66.20       63.62      1.53 o 
  -5   3   5      305.19      349.27      8.93 o 
  -4   3   5       17.45       12.26      0.53 o 
  -3   3   5       16.74       24.57      0.87 o 
  -2   3   5        1.12        0.56      0.52 o 
  -1   3   5      728.61      774.55     15.70 o 
   0   3   5     1109.54     1076.47     15.95 o 
   1   3   5      185.86      210.78      6.22 o 
   2   3   5       66.58       58.71      1.21 o 
   3   3   5      370.34      438.57      6.75 o 
   4   3   5      286.27      273.71      3.93 o 
   5   3   5        3.71       10.35      0.57 o 
   6   3   5      139.11      146.61      3.36 o 
   7   3   5      164.04      152.70      3.45 o 
   8   3   5        1.28        0.85      0.51 o 
   9   3   5      161.42      141.71      2.61 o 
  10   3   5       68.02       58.61      1.74 o 
  11   3   5       21.10       17.50      1.09 o 
  12   3   5       37.58       36.58      1.58 o 
  13   3   5       30.05       20.73      1.35 o 
  14   3   5      208.94      193.71      4.04 o 
  15   3   5       13.87       15.25      1.25 o 
  16   3   5       32.90       27.44      1.66 o 
  17   3   5        9.55       13.30      1.72 o 
 -18   4   5       19.34       24.40      4.44 o 
 -17   4   5       27.80       30.51      2.21 o 
 -16   4   5      327.54      337.65      8.36 o 
 -15   4   5       13.55       14.33      2.00 o 
 -14   4   5      179.63      185.45      5.36 o 
 -13   4   5        1.41        1.62      0.99 o 
 -12   4   5      121.67      127.32      3.69 o 
 -11   4   5        2.25        2.46      1.01 o 
 -10   4   5        0.37        0.43      1.57 o 
  -9   4   5       16.33       23.83      1.62 o 
  -8   4   5      605.97      624.81     10.45 o 
  -7   4   5       55.38       47.22      1.32 o 
  -6   4   5      172.48      160.91      2.75 o 
  -5   4   5     1647.04     1590.89     23.28 o 
  -4   4   5      213.61      215.70      3.47 o 
  -3   4   5      130.27      116.58      4.81 o 
  -2   4   5      434.19      425.15      9.22 o 
  -1   4   5       52.70       48.23      3.01 o 
   0   4   5     1165.18     1110.45     20.14 o 
   1   4   5      121.55      127.20      2.50 o 
   2   4   5      408.06      404.69      6.26 o 
   3   4   5       74.46       71.56      1.92 o 
   4   4   5     1131.67     1141.87     18.57 o 
   5   4   5      188.92      166.31      4.83 o 
   6   4   5      344.63      330.53      6.50 o 
   7   4   5       76.14       70.52      1.71 o 
   8   4   5      135.86      130.46      2.71 o 
   9   4   5       54.67       52.42      3.27 o 
  10   4   5       68.04       61.75      1.77 o 
  11   4   5        0.61        0.24      0.74 o 
  12   4   5       29.73       26.96      1.42 o 
  13   4   5       30.72       26.89      1.47 o 
  14   4   5       53.99       53.71      2.15 o 
  15   4   5        0.09        0.70      1.03 o 
 -16   5   5        0.37        0.13      1.18 o 
 -15   5   5       45.36       48.60      2.38 o 
 -14   5   5        1.56        0.62      1.11 o 
 -13   5   5       73.37       81.67      2.88 o 
 -12   5   5       34.38       36.21      1.98 o 
 -11   5   5      226.59      237.20      5.89 o 
 -10   5   5        4.15        3.25      0.90 o 
  -9   5   5      875.05      860.85     15.99 o 
  -8   5   5       66.38       60.46      1.85 o 
  -7   5   5      227.60      221.52      3.98 o 
  -6   5   5      311.58      304.28      6.04 o 
  -5   5   5       88.03       75.75      2.48 o 
  -4   5   5      148.86      143.16      3.74 o 
  -3   5   5      420.27      402.85      8.83 o 
  -2   5   5      263.26      277.18      6.27 o 
  -1   5   5       44.92       47.73      3.19 o 
   0   5   5       24.09       39.19      3.58 o 
   1   5   5      594.82      614.91     16.93 o 
   2   5   5       16.22       22.57      1.59 o 
   3   5   5      395.05      394.91     15.77 o 
   4   5   5       63.36       51.44      2.88 o 
   5   5   5      444.97      429.69     12.27 o 
   6   5   5       17.45       22.14      3.29 o 
   7   5   5       78.92       75.60      3.13 o 
   8   5   5      403.44      409.44     11.58 o 
   9   5   5      358.47      356.16     10.32 o 
  10   5   5        4.39        4.06      1.30 o 
  11   5   5       52.59       56.53      3.29 o 
  12   5   5       12.19       10.68      1.67 o 
  13   5   5       53.10       54.79      3.09 o 
 -13   6   5      115.92      129.65      7.16 o 
 -12   6   5        2.37        1.43      2.15 o 
 -11   6   5       32.92       35.49      3.86 o 
 -10   6   5       76.03       80.71      5.29 o 
  -9   6   5      226.31      209.60      6.67 o 
  -8   6   5       57.34       54.84      3.65 o 
  -7   6   5        0.96        0.30      1.34 o 
  -6   6   5       15.98       14.85      1.61 o 
  -5   6   5        1.24        0.64      0.70 o 
  -4   6   5        0.42       -0.06      0.67 o 
  -3   6   5        6.54        7.11      0.88 o 
  -2   6   5        1.62        0.75      0.80 o 
  -1   6   5       98.95       97.24      3.80 o 
   0   6   5      128.61      127.12      3.94 o 
   1   6   5      323.08      297.64      6.85 o 
   2   6   5        3.46        3.40      1.16 o 
   3   6   5        6.95        7.68      1.26 o 
   4   6   5      105.99       85.52      3.39 o 
   5   6   5      217.98      206.81      6.37 o 
   6   6   5        1.47       -0.43      1.57 o 
   7   6   5        8.83        6.86      1.36 o 
   8   6   5        0.03       -1.10      1.10 o 
   9   6   5       28.18       28.53      2.20 o 
  10   6   5       22.99       23.85      2.16 o 
  11   6   5        0.40       -1.36      1.36 o 
  -9   7   5       53.62       52.66      4.44 o 
  -8   7   5       10.97       10.63      1.77 o 
  -7   7   5      112.75      115.71      6.58 o 
  -6   7   5       14.89       14.72      1.85 o 
  -5   7   5       84.44       83.30      6.58 o 
  -4   7   5        1.43       -0.43      1.72 o 
  -3   7   5      170.68      176.59      8.16 o 
  -2   7   5       13.30       15.88      1.61 o 
  -1   7   5      108.25      103.70      4.44 o 
   0   7   5       31.69       29.45      1.99 o 
   1   7   5      177.33      175.17      5.56 o 
   2   7   5       18.30       16.46      1.62 o 
   3   7   5       36.80       44.13      2.43 o 
   4   7   5      116.95      125.60      4.40 o 
   5   7   5       52.96       60.34      2.93 o 
   6   7   5       13.74       10.65      1.51 o 
   7   7   5       15.62       15.96      1.87 o 
 -20   0   6       42.35       42.50      4.72 o 
 -19   0   6        4.24        5.01      2.58 o 
 -18   0   6      540.42      538.92     22.18 o 
 -17   0   6      594.23      621.22     17.30 o 
 -16   0   6       10.86        9.64      1.51 o 
 -15   0   6       97.14      107.79      4.13 o 
 -14   0   6      404.68      400.42     11.43 o 
 -13   0   6     1307.37     1308.30     34.45 o 
 -12   0   6     1754.80     1768.18     46.09 o 
 -11   0   6     5145.18     5097.23    131.75 o 
 -10   0   6     1339.54     1372.62     35.87 o 
  -9   0   6      305.61      303.79     10.16 o 
  -8   0   6     1143.13     1183.47     30.91 o 
  -7   0   6       95.15      122.40      6.37 o 
  -6   0   6     1746.53     1666.67     43.16 o 
  -5   0   6      578.45      526.03     11.16 o 
  -4   0   6       30.44       40.74      2.04 o 
  -3   0   6      193.92      199.19      7.52 o 
  -2   0   6     1482.30     1672.72     34.54 o 
  -1   0   6       23.34        4.48      0.63 o 
   0   0   6      263.28      202.44     12.45 o 
   1   0   6      105.85      105.21      3.28 o 
   2   0   6      123.75      134.57     10.23 o 
   3   0   6     8819.71     8678.26    179.37 o 
   4   0   6      936.97      904.19     36.41 o 
   5   0   6     1667.04     1631.17     33.86 o 
   6   0   6     1014.75      959.60     20.24 o 
   7   0   6      615.99      574.97     12.45 o 
   8   0   6     1167.32     1191.71     25.08 o 
   9   0   6        1.04        2.18      0.87 o 
  10   0   6     2013.81     2035.61     42.44 o 
  11   0   6      289.32      286.58      6.88 o 
  12   0   6       96.54      106.86      3.32 o 
  13   0   6      850.08      866.99     18.76 o 
  14   0   6      390.76      393.68      9.24 o 
  15   0   6       30.23       25.92      1.99 o 
  16   0   6       58.84       51.75      2.99 o 
  17   0   6       75.23       78.86      3.88 o 
 -20   1   6       53.97       56.97      3.68 o 
 -19   1   6       64.78       60.01      3.64 o 
 -18   1   6       25.18       29.04      2.49 o 
 -17   1   6       81.28       88.18      3.26 o 
 -16   1   6      150.92      154.66      4.54 o 
 -15   1   6       45.15       40.21      2.25 o 
 -14   1   6      405.11      396.86      8.01 o 
 -13   1   6      331.69      340.72      6.93 o 
 -12   1   6       58.87       57.62      1.89 o 
 -11   1   6      293.15      290.04      5.91 o 
 -10   1   6      518.34      500.56      9.66 o 
  -9   1   6      172.62      219.87     27.05 o 
  -8   1   6      125.14      107.89      2.45 o 
  -7   1   6       32.77       31.99      0.97 o 
  -6   1   6       53.97       54.67      1.24 o 
  -5   1   6      335.95      385.01      5.95 o 
  -4   1   6     2134.10     2124.55     31.30 o 
  -3   1   6     1510.37     1511.90     36.97 o 
  -2   1   6     3326.40     3561.27     48.36 o 
  -1   1   6      736.27      744.13     17.65 o 
   0   1   6     3048.82     2955.56     46.98 o 
   1   1   6     1551.02     1652.60     29.22 o 
   2   1   6       52.66       72.77      1.59 o 
   3   1   6     1133.98     1098.20     16.20 o 
   4   1   6       10.78       14.80      0.86 o 
   5   1   6       41.28       32.21      2.39 o 
   6   1   6      247.31      243.27      4.01 o 
   7   1   6      198.43      209.38      3.56 o 
   8   1   6       33.80       35.39      1.25 o 
   9   1   6      260.55      273.44      4.57 o 
  10   1   6      327.20      331.37      5.45 o 
  11   1   6      230.87      236.38      4.11 o 
  12   1   6        4.74        3.44      0.75 o 
  13   1   6        1.28        0.64      0.71 o 
  14   1   6      103.29      102.87      2.39 o 
  15   1   6       24.29       24.22      1.33 o 
  16   1   6       46.47       48.13      1.97 o 
  17   1   6       48.64       54.78      2.12 o 
 -19   2   6      244.70      251.50      6.83 o 
 -18   2   6       69.28       69.28      3.02 o 
 -17   2   6       27.58       22.67      1.94 o 
 -16   2   6        3.47        1.97      1.18 o 
 -15   2   6       17.47       15.00      1.48 o 
 -14   2   6       10.68        7.78      1.20 o 
 -13   2   6       29.58       28.59      1.83 o 
 -12   2   6       43.07       51.34      2.18 o 
 -11   2   6       38.48       36.04      1.84 o 
 -10   2   6      228.04      221.26      5.95 o 
  -9   2   6     1075.46     1131.46     18.71 o 
  -8   2   6      760.01      792.75     11.96 o 
  -7   2   6      162.97      152.96      2.64 o 
  -6   2   6        2.55        9.91      0.51 o 
  -5   2   6     1801.44     1963.03     26.80 o 
  -4   2   6      830.50      816.49     11.32 o 
  -3   2   6       11.09       11.91      1.24 o 
  -2   2   6      770.03      751.04     11.27 o 
  -1   2   6      184.00      194.55      5.07 o 
   0   2   6      117.73      101.89      2.03 o 
   1   2   6      978.25      940.36     12.77 o 
   2   2   6      578.02      536.08      7.42 o 
   3   2   6      490.69      484.90      7.38 o 
   4   2   6      518.04      553.46      8.38 o 
   5   2   6     1028.90     1011.72     15.00 o 
   6   2   6      121.41      122.69      2.28 o 
   7   2   6       96.75       91.80      1.91 o 
   8   2   6       20.96       24.36      1.39 o 
   9   2   6      126.11       98.93      2.17 o 
  10   2   6        0.12       -0.61      0.61 o 
  11   2   6        3.35        1.69      0.72 o 
  12   2   6      406.15      399.66      6.62 o 
  13   2   6       50.56       51.48      1.83 o 
  14   2   6      214.29      190.44      4.02 o 
  15   2   6       60.22       57.24      2.22 o 
  16   2   6      111.90      107.21      2.85 o 
  17   2   6        6.07        6.30      1.19 o 
 -19   3   6       39.21       42.04      3.22 o 
 -18   3   6      200.51      217.90      6.11 o 
 -17   3   6      301.11      307.35     11.53 o 
 -16   3   6      248.71      243.42      6.44 o 
 -15   3   6      287.58      293.72      7.43 o 
 -14   3   6       15.27       14.76      1.41 o 
 -13   3   6      334.28      308.91      7.54 o 
 -12   3   6      649.06      697.35     15.50 o 
 -11   3   6      511.21      505.71     11.45 o 
 -10   3   6      200.26      185.27      4.75 o 
  -9   3   6        1.00        1.37      0.59 o 
  -8   3   6      361.54      352.87      6.15 o 
  -7   3   6      111.65      101.28      2.19 o 
  -6   3   6     2481.03     2466.18     39.73 o 
  -5   3   6      640.52      619.03     10.31 o 
  -4   3   6      750.47      725.08     13.38 o 
  -3   3   6     1744.90     1752.09     25.61 o 
  -2   3   6      509.22      494.90      9.14 o 
  -1   3   6      937.51      951.23     13.99 o 
   0   3   6      499.83      466.66      7.61 o 
   1   3   6     1481.24     1523.45     24.61 o 
   2   3   6      260.55      274.73      4.83 o 
   3   3   6      988.84      992.23     14.66 o 
   4   3   6       32.07       35.65      0.91 o 
   5   3   6      227.40      235.34      3.85 o 
   6   3   6      132.19      123.12      2.29 o 
   7   3   6      289.40      298.11      5.38 o 
   8   3   6     1364.01     1357.35     20.10 o 
   9   3   6      917.27      915.17     13.76 o 
  10   3   6       38.57       37.68      1.49 o 
  11   3   6        0.37       -0.75      0.75 o 
  12   3   6      106.89      103.21      2.54 o 
  13   3   6      101.97      102.25      2.60 o 
  14   3   6       67.20       72.60      3.45 o 
  15   3   6      633.86      609.83     10.65 o 
  16   3   6        7.30        6.55      1.18 o 
 -17   4   6       29.30       30.02      2.32 o 
 -16   4   6       11.32       10.68      1.51 o 
 -15   4   6       56.49       54.54      2.52 o 
 -14   4   6        2.83        2.20      1.11 o 
 -13   4   6       27.58       27.40      1.81 o 
 -12   4   6        0.20        0.24      0.90 o 
 -11   4   6        2.54        1.76      0.90 o 
 -10   4   6      317.85      309.84      7.62 o 
  -9   4   6      319.09      332.57      6.75 o 
  -8   4   6      280.48      244.00      5.05 o 
  -7   4   6      215.16      226.65      4.16 o 
  -6   4   6       17.07       12.23      0.78 o 
  -5   4   6      676.74      630.49     10.50 o 
  -4   4   6      873.33      848.77     13.76 o 
  -3   4   6      545.07      521.36      8.62 o 
  -2   4   6      175.47      175.85      4.92 o 
  -1   4   6      115.73      105.97      3.55 o 
   0   4   6       12.29       14.01      1.57 o 
   1   4   6      192.16      187.77      3.50 o 
   2   4   6      938.04      985.50     16.10 o 
   3   4   6      172.01      161.18      3.08 o 
   4   4   6       10.11        8.08      0.91 o 
   5   4   6      501.26      550.59      9.28 o 
   6   4   6      106.77      124.63      6.30 o 
   7   4   6       29.42       22.76      1.42 o 
   8   4   6        1.80        2.11      0.68 o 
   9   4   6        3.80        2.32      0.71 o 
  10   4   6       23.90       24.11      1.29 o 
  11   4   6      175.73      164.44      3.43 o 
  12   4   6       47.11       51.66      1.82 o 
  13   4   6       16.92       15.13      1.17 o 
  14   4   6        0.02       -0.54      0.91 o 
 -15   5   6        5.65        5.55      1.30 o 
 -14   5   6      108.79      109.38      3.69 o 
 -13   5   6      157.97      148.06      4.29 o 
 -12   5   6       27.86       25.98      1.74 o 
 -11   5   6       82.34       76.57      2.63 o 
 -10   5   6      170.51      178.18      4.68 o 
  -9   5   6      158.41      144.95      3.43 o 
  -8   5   6      312.98      294.89      6.01 o 
  -7   5   6       17.54       17.39      1.15 o 
  -6   5   6       57.26       56.83      1.98 o 
  -5   5   6      374.97      336.39      7.70 o 
  -4   5   6       76.87       75.26      2.47 o 
  -3   5   6      287.93      295.29      6.74 o 
  -2   5   6       20.55       17.88      2.15 o 
  -1   5   6      133.55      122.71      4.09 o 
   0   5   6      420.00      414.00      9.16 o 
   1   5   6      254.46      251.35      5.89 o 
   2   5   6        3.93        0.74      1.00 o 
   3   5   6      159.79      150.42      3.88 o 
   4   5   6       79.11       82.69      4.63 o 
   5   5   6      200.41      183.96      4.62 o 
   6   5   6      107.32      100.61      3.00 o 
   7   5   6      231.92      242.02      6.48 o 
   8   5   6      119.14      113.80      4.58 o 
   9   5   6       12.27       11.54      1.51 o 
  10   5   6        8.85        9.28      1.61 o 
  11   5   6       32.98       30.09      2.50 o 
  12   5   6        0.89       -0.28      1.36 o 
  13   5   6        0.14        1.29      2.15 o 
 -13   6   6      116.67      118.06      7.01 o 
 -12   6   6       63.56       54.09      4.58 o 
 -11   6   6      127.95      121.49      6.87 o 
 -10   6   6      281.99      288.07     12.74 o 
  -9   6   6       62.01       61.52      3.51 o 
  -8   6   6       16.61       19.53      2.79 o 
  -7   6   6      203.44      205.91      6.47 o 
  -6   6   6      198.37      197.56      4.90 o 
  -5   6   6       53.47       54.87      2.01 o 
  -4   6   6       54.83       54.03      2.00 o 
  -3   6   6      122.96      117.70      4.64 o 
  -2   6   6       32.13       31.21      3.01 o 
  -1   6   6      226.57      233.08      5.59 o 
   0   6   6      133.05      134.79      3.63 o 
   1   6   6        7.79        8.10      1.04 o 
   2   6   6        2.44        0.44      1.06 o 
   3   6   6       88.75       81.44      3.34 o 
   4   6   6      461.24      442.80     12.40 o 
   5   6   6       21.72       23.80      2.07 o 
   6   6   6      156.00      158.21      5.31 o 
   7   6   6      133.14      143.34      5.00 o 
   8   6   6      139.68      137.56      4.90 o 
   9   6   6      133.87      149.14      5.25 o 
  10   6   6      180.10      174.64      5.96 o 
  -8   7   6        0.65        0.21      2.00 o 
  -7   7   6       89.62       97.90      4.10 o 
  -6   7   6       47.18       49.17      2.93 o 
  -5   7   6        2.90        3.94      1.52 o 
  -4   7   6       71.85       70.69      3.39 o 
  -3   7   6      134.02      135.66      7.01 o 
  -2   7   6      144.01      168.82      5.44 o 
  -1   7   6      189.73      212.80     15.67 o 
   0   7   6      256.04      264.03      7.84 o 
   1   7   6        4.41        3.01      1.20 o 
   2   7   6       91.64       86.59      3.44 o 
   3   7   6        8.54        9.86      1.46 o 
   4   7   6       25.78       32.40      2.33 o 
   5   7   6       34.80       37.28      2.53 o 
 -20   1   7      102.25      110.01      5.01 o 
 -19   1   7        4.98        4.65      1.82 o 
 -18   1   7       46.93       51.89      2.72 o 
 -17   1   7       20.72       20.25      1.81 o 
 -16   1   7      207.99      209.40      5.72 o 
 -15   1   7        1.78       -0.21      1.09 o 
 -14   1   7      607.42      621.12     12.07 o 
 -13   1   7      744.78      730.41     13.98 o 
 -12   1   7      974.48      985.42     18.49 o 
 -11   1   7      188.90      195.42      4.29 o 
 -10   1   7        0.72       -0.67      0.67 o 
  -9   1   7      147.16      142.20      8.25 o 
  -8   1   7     1570.25     1569.40     28.87 o 
  -7   1   7       67.89       69.41      1.67 o 
  -6   1   7      945.56      978.61     16.02 o 
  -5   1   7       67.50       56.64      1.44 o 
  -4   1   7      214.70      189.20      3.12 o 
  -3   1   7     1099.93     1112.03     16.34 o 
  -2   1   7      183.39      187.67      3.11 o 
  -1   1   7      397.09      400.16      7.43 o 
   0   1   7     1641.33     1621.91     31.36 o 
   1   1   7      128.94      154.02      4.10 o 
   2   1   7      348.88      301.01      5.21 o 
   3   1   7       98.44      107.49      2.05 o 
   4   1   7      275.12      232.48      3.83 o 
   5   1   7        0.11        0.84      0.57 o 
   6   1   7     1481.72     1445.06     21.37 o 
   7   1   7      131.69      142.36      5.02 o 
   8   1   7     1052.15     1031.77     15.49 o 
   9   1   7      342.27      354.37      6.33 o 
  10   1   7      436.96      450.60      7.20 o 
  11   1   7       92.63       90.24      2.32 o 
  12   1   7       69.58       69.20      1.86 o 
  13   1   7        5.53        8.02      0.96 o 
  14   1   7       20.52       21.71      1.42 o 
  15   1   7      136.51      127.57      3.13 o 
  16   1   7        2.46        1.65      1.02 o 
 -19   2   7       66.99       68.59      3.10 o 
 -18   2   7        3.29        1.08      1.37 o 
 -17   2   7      177.53      188.95      5.45 o 
 -16   2   7       14.96       14.83      1.57 o 
 -15   2   7      206.73      218.41      5.83 o 
 -14   2   7        8.22        6.24      1.22 o 
 -13   2   7      313.73      324.62      7.85 o 
 -12   2   7      157.92      146.55      5.23 o 
 -11   2   7      214.41      182.27      8.22 o 
 -10   2   7       66.14       60.35      2.01 o 
  -9   2   7      189.39      185.37      4.43 o 
  -8   2   7       33.00       34.53      1.99 o 
  -7   2   7      643.87      621.73     11.36 o 
  -6   2   7      145.43      133.23      2.73 o 
  -5   2   7      208.89      176.69      3.01 o 
  -4   2   7      264.89      223.08      5.63 o 
  -3   2   7      718.20      750.24     11.33 o 
  -2   2   7       28.71       24.93      2.67 o 
  -1   2   7     2321.95     2331.20     41.13 o 
   0   2   7      255.80      256.49      8.16 o 
   1   2   7     1198.28     1273.13     22.70 o 
   2   2   7     1032.42     1027.58     16.57 o 
   3   2   7       85.65       89.50      1.79 o 
   4   2   7      178.33      181.45      4.01 o 
   5   2   7      982.40      987.54     14.75 o 
   6   2   7      477.68      485.41      7.53 o 
   7   2   7       25.63       29.44      1.11 o 
   8   2   7       41.23       43.18      1.36 o 
   9   2   7       46.04       45.44      1.41 o 
  10   2   7       50.03       46.33      2.29 o 
  11   2   7       81.70       79.62      1.97 o 
  12   2   7        0.91        1.04      0.76 o 
  13   2   7      546.76      529.81      9.31 o 
  14   2   7      159.00      161.49      3.62 o 
  15   2   7       63.95       60.45      2.45 o 
  16   2   7        0.21        1.10      1.03 o 
 -18   3   7        1.10        0.35      1.31 o 
 -17   3   7        6.57        6.98      1.50 o 
 -16   3   7       61.52       61.86      3.99 o 
 -15   3   7        1.75       -1.11      1.11 o 
 -14   3   7        8.24        5.74      1.22 o 
 -13   3   7       26.25       26.72      1.79 o 
 -12   3   7        1.51        0.71      0.98 o 
 -11   3   7        0.02        0.64      0.88 o 
 -10   3   7        3.60        0.43      1.11 o 
  -9   3   7        0.63        0.96      0.73 o 
  -8   3   7      124.06       93.18      2.14 o 
  -7   3   7      207.42      187.72      3.59 o 
  -6   3   7      117.32      104.76      2.30 o 
  -5   3   7        0.14        0.66      0.56 o 
  -4   3   7        5.56        5.97      1.19 o 
  -3   3   7       37.60       46.98      3.61 o 
  -2   3   7      451.97      450.47      7.63 o 
  -1   3   7      377.98      401.91      6.74 o 
   0   3   7       49.11       65.36      3.90 o 
   1   3   7      144.21      141.66      2.71 o 
   2   3   7      336.10      367.66      8.56 o 
   3   3   7      136.84      140.45      4.03 o 
   4   3   7       57.40       50.51      1.62 o 
   5   3   7      189.57      187.90      3.22 o 
   6   3   7        0.00        0.13      0.65 o 
   7   3   7       28.57       31.65      2.33 o 
   8   3   7       14.28       12.65      0.82 o 
   9   3   7        0.62        1.15      0.65 o 
  10   3   7        4.99        3.09      0.83 o 
  11   3   7        1.09       -0.38      0.81 o 
  12   3   7       43.78       39.12      1.69 o 
  13   3   7       65.45       58.70      2.02 o 
  14   3   7        5.93        3.93      1.08 o 
  15   3   7       49.66       51.84      2.08 o 
 -17   4   7      179.72      190.47      6.00 o 
 -16   4   7        1.52        1.12      1.20 o 
 -15   4   7        5.56        7.33      1.35 o 
 -14   4   7        0.03       -0.35      1.07 o 
 -13   4   7      140.13      135.96      4.03 o 
 -12   4   7        1.03        0.24      0.95 o 
 -11   4   7       59.19       55.33      2.25 o 
 -10   4   7       88.76       81.58      2.40 o 
  -9   4   7      169.92      176.97      8.93 o 
  -8   4   7       89.68       73.42      2.42 o 
  -7   4   7      291.95      315.04      6.34 o 
  -6   4   7      265.85      257.30      5.31 o 
  -5   4   7      829.76      849.74     15.74 o 
  -4   4   7        8.05        8.25      1.16 o 
  -3   4   7     1655.11     1641.23     29.74 o 
  -2   4   7       63.31       59.98      1.94 o 
  -1   4   7      182.48      195.85      4.13 o 
   0   4   7       20.88       21.44      1.95 o 
   1   4   7      208.48      203.96      3.75 o 
   2   4   7      249.05      234.71      4.26 o 
   3   4   7       38.08       36.97      1.25 o 
   4   4   7        9.79        9.56      0.99 o 
   5   4   7      266.26      266.57      4.83 o 
   6   4   7      235.09      227.40      6.07 o 
   7   4   7      126.12      120.63      2.53 o 
   8   4   7        9.10        8.17      0.86 o 
   9   4   7      271.72      259.56      4.84 o 
  10   4   7        2.85        1.56      0.82 o 
  11   4   7      254.67      236.26      4.59 o 
  12   4   7       27.84       25.47      1.45 o 
  13   4   7      217.44      216.97      4.43 o 
  14   4   7       23.15       30.34      1.87 o 
 -15   5   7        0.77        0.36      1.22 o 
 -14   5   7       32.51       34.84      2.17 o 
 -13   5   7       10.14        9.27      1.37 o 
 -12   5   7      282.76      295.47      7.28 o 
 -11   5   7       93.40       96.63      3.13 o 
 -10   5   7        3.42        3.82      1.27 o 
  -9   5   7       21.09       16.96      1.54 o 
  -8   5   7      158.48      158.76      4.46 o 
  -7   5   7       17.10       12.72      1.17 o 
  -6   5   7      766.87      732.67     15.87 o 
  -5   5   7       45.93       42.70      2.06 o 
  -4   5   7      416.37      418.76     11.47 o 
  -3   5   7       48.43       52.10      3.24 o 
  -2   5   7       97.20      103.74      4.87 o 
  -1   5   7       44.34       51.89      2.63 o 
   0   5   7      629.44      623.03     13.51 o 
   1   5   7      116.52      113.02      5.29 o 
   2   5   7      147.35      152.23      4.02 o 
   3   5   7       83.67       77.55      2.53 o 
   4   5   7       40.07       46.81      2.04 o 
   5   5   7        6.88        8.59      1.86 o 
   6   5   7       77.82       88.27      3.47 o 
   7   5   7       93.40       81.18      2.75 o 
   8   5   7      361.47      344.44      8.11 o 
   9   5   7       14.39       11.01      1.67 o 
  10   5   7      142.92      136.34      5.37 o 
  11   5   7        1.19        0.72      1.42 o 
  12   5   7       58.13       60.68      4.87 o 
 -12   6   7        3.38        6.30      2.58 o 
 -10   6   7       14.30       13.31      2.50 o 
  -9   6   7       41.72       44.44      4.51 o 
  -8   6   7        0.34       -0.19      1.44 o 
  -7   6   7        8.85        8.84      1.71 o 
  -6   6   7        7.61        8.06      0.99 o 
  -5   6   7       41.46       44.71      2.78 o 
  -4   6   7        4.24        5.55      0.97 o 
  -3   6   7        0.12        1.84      0.90 o 
  -2   6   7       64.86       71.25      2.44 o 
  -1   6   7       18.47       17.20      1.73 o 
   0   6   7        6.12        6.56      1.03 o 
   1   6   7        9.54       10.08      1.11 o 
   2   6   7        0.93       -0.49      0.92 o 
   3   6   7       22.01       21.82      2.07 o 
   4   6   7        3.27        3.01      1.21 o 
   5   6   7       97.34      102.45      4.00 o 
   6   6   7        1.03        6.20      1.42 o 
   7   6   7       25.10       25.78      3.86 o 
   8   6   7        7.49        9.26      1.61 o 
   9   6   7       18.18       22.97      2.32 o 
  -7   7   7       11.62       10.03      1.91 o 
  -6   7   7        0.42       -0.20      1.46 o 
  -5   7   7        2.91        2.47      1.57 o 
  -4   7   7       38.34       39.39      6.58 o 
  -3   7   7       14.16       15.84      1.91 o 
  -2   7   7       28.67       24.33      2.58 o 
  -1   7   7        0.00       -1.29      1.86 o 
   0   7   7      148.35      157.46      5.20 o 
   1   7   7       15.03       12.42      1.57 o 
   2   7   7      123.34      134.10      4.70 o 
   3   7   7        0.67        0.90      1.26 o 
 -19   0   8       77.88       71.55      5.58 o 
 -18   0   8       21.86       23.76      3.72 o 
 -17   0   8       87.09       81.71      5.72 o 
 -16   0   8     1147.12     1186.38     31.67 o 
 -15   0   8      185.76      210.55     11.59 o 
 -14   0   8        0.26       -0.40      1.13 o 
 -13   0   8       21.69       23.00      2.12 o 
 -12   0   8      395.37      413.56     11.73 o 
 -11   0   8     1198.15     1201.20     31.67 o 
 -10   0   8     1106.03     1117.19     29.50 o 
  -9   0   8     3745.81     3706.04     95.47 o 
  -8   0   8      568.44      552.42     17.96 o 
  -7   0   8      411.91      412.21     11.38 o 
  -6   0   8        7.95        7.52      0.84 o 
  -5   0   8       90.65       81.93      2.36 o 
  -4   0   8      441.67      442.20      9.62 o 
  -3   0   8      168.68      151.65      3.76 o 
  -2   0   8      415.44      436.38      9.73 o 
  -1   0   8      100.82       57.70      4.72 o 
   0   0   8      169.81      140.99      4.29 o 
   1   0   8       92.06       71.86      2.67 o 
   2   0   8      771.72      826.48     21.21 o 
   3   0   8       34.74       39.34      2.36 o 
   4   0   8     3545.39     3389.83     69.80 o 
   5   0   8     5914.98     5919.27    122.39 o 
   6   0   8       12.50       18.88      1.87 o 
   7   0   8       94.19       97.17      2.97 o 
   8   0   8      135.60      131.62      4.95 o 
   9   0   8      338.42      328.62      7.72 o 
  10   0   8      110.22      114.01      6.97 o 
  11   0   8      689.86      702.01     15.48 o 
  12   0   8      229.30      230.05      5.93 o 
  13   0   8      273.71      290.28      7.23 o 
  14   0   8        0.15        1.36      1.18 o 
  15   0   8      214.59      211.10      5.80 o 
  16   0   8       47.80       40.62      3.81 o 
 -19   1   8        2.65        0.81      1.77 o 
 -18   1   8        5.73        6.85      1.47 o 
 -17   1   8      101.08      104.52      3.68 o 
 -16   1   8        3.45        2.49      1.22 o 
 -15   1   8        0.48       -0.37      1.03 o 
 -14   1   8      141.92      138.75      4.21 o 
 -13   1   8      439.27      446.06      8.90 o 
 -12   1   8      859.21      847.06     16.06 o 
 -11   1   8      135.75      132.79      3.23 o 
 -10   1   8      117.46      104.50      2.67 o 
  -9   1   8      147.89      140.65      3.26 o 
  -8   1   8     2306.34     2260.03     36.54 o 
  -7   1   8      215.38      208.06      3.89 o 
  -6   1   8      380.73      340.93      5.97 o 
  -5   1   8       20.27       27.04      1.11 o 
  -4   1   8      246.19      236.54      3.84 o 
  -3   1   8      267.89      287.84      4.58 o 
  -2   1   8       92.69       84.58      1.71 o 
  -1   1   8      148.07      148.43      3.15 o 
   0   1   8      655.26      650.93     11.89 o 
   1   1   8      736.43      738.84     13.46 o 
   2   1   8      440.31      448.63      7.58 o 
   3   1   8       26.99       22.29      1.40 o 
   4   1   8      206.85      229.51      8.02 o 
   5   1   8       33.37       35.91      1.68 o 
   6   1   8      469.25      492.30      8.82 o 
   7   1   8      191.92      192.75      4.40 o 
   8   1   8      529.02      523.83      8.24 o 
   9   1   8       21.28       19.00      1.11 o 
  10   1   8        0.19        0.57      0.71 o 
  11   1   8        0.33        0.80      0.74 o 
  12   1   8      123.11      127.23      2.75 o 
  13   1   8        0.38        0.60      0.81 o 
  14   1   8       15.76       15.32      1.12 o 
  15   1   8       11.38        8.73      1.20 o 
  16   1   8       15.51       14.63      1.33 o 
 -19   2   8        2.99        4.04      1.50 o 
 -18   2   8      111.68      110.96      3.98 o 
 -17   2   8      295.63      311.01      8.01 o 
 -16   2   8       17.74       17.13      1.78 o 
 -15   2   8       58.62       63.15      2.72 o 
 -14   2   8       22.27       19.51      1.76 o 
 -13   2   8      260.96      271.93      6.83 o 
 -12   2   8       22.78       26.75      2.23 o 
 -11   2   8      160.41      167.32      6.25 o 
 -10   2   8       26.57       22.70      1.22 o 
  -9   2   8      186.63      151.59      3.04 o 
  -8   2   8      465.49      483.29      8.27 o 
  -7   2   8      168.56      190.02      3.61 o 
  -6   2   8      741.91      658.16     12.35 o 
  -5   2   8      734.37      737.53     12.26 o 
  -4   2   8      368.29      366.01      6.37 o 
  -3   2   8      669.85      668.99     11.16 o 
  -2   2   8      149.67      140.81      3.18 o 
  -1   2   8      212.76      193.87      3.88 o 
   0   2   8        0.57        1.45      0.65 o 
   1   2   8      419.25      379.75      6.46 o 
   2   2   8      521.58      493.13      7.59 o 
   3   2   8     1299.39     1277.99     18.91 o 
   4   2   8       54.61       53.75      1.57 o 
   5   2   8        0.60        1.02      0.59 o 
   6   2   8       73.23       74.42      1.73 o 
   7   2   8       92.53       88.13      1.97 o 
   8   2   8       44.77       43.23      1.38 o 
   9   2   8        9.89       10.16      0.85 o 
  10   2   8       24.31       23.72      1.22 o 
  11   2   8        2.06        1.33      0.78 o 
  12   2   8       15.90       18.59      1.33 o 
  13   2   8       57.98       61.01      2.11 o 
  14   2   8       81.76       84.97      2.53 o 
  15   2   8        0.02        0.01      1.00 o 
 -18   3   8       35.61       37.10      2.46 o 
 -17   3   8        2.84        3.67      1.35 o 
 -16   3   8      169.73      172.11      5.06 o 
 -15   3   8       65.54       67.91      2.90 o 
 -14   3   8      386.28      377.07      9.11 o 
 -13   3   8       93.15       88.74      3.13 o 
 -12   3   8        2.58        3.28      1.09 o 
 -11   3   8      308.46      293.57      7.18 o 
 -10   3   8       13.95       20.51      1.34 o 
  -9   3   8      141.35      153.91      3.57 o 
  -8   3   8       82.75       81.21      2.28 o 
  -7   3   8      205.57      197.59      3.81 o 
  -6   3   8      160.07      151.85      3.30 o 
  -5   3   8     1032.33     1019.75     16.80 o 
  -4   3   8     1071.55     1059.31     17.43 o 
  -3   3   8      166.38      172.93      3.70 o 
  -2   3   8      375.88      384.06     10.51 o 
  -1   3   8      223.79      240.50      5.66 o 
   0   3   8     3079.92     3016.30     47.93 o 
   1   3   8        4.28        5.08      0.77 o 
   2   3   8      377.24      389.31      6.80 o 
   3   3   8       60.49       68.63      1.53 o 
   4   3   8      154.09      155.17      3.88 o 
   5   3   8       96.53       98.36      2.50 o 
   6   3   8      312.70      325.14      5.27 o 
   7   3   8       40.84       37.86      1.29 o 
   8   3   8       56.40       52.23      1.50 o 
   9   3   8      564.65      541.13      9.32 o 
  10   3   8      521.15      528.07      9.18 o 
  11   3   8       18.46       23.02      1.51 o 
  12   3   8       13.51       13.48      1.17 o 
  13   3   8       81.16       90.75      2.57 o 
  14   3   8      272.53      272.62      5.42 o 
 -16   4   8       34.42       41.27      2.48 o 
 -15   4   8       91.45       88.99      3.28 o 
 -14   4   8        7.45        4.88      1.22 o 
 -13   4   8       39.50       33.22      1.97 o 
 -12   4   8        0.03        0.83      0.97 o 
 -11   4   8       33.32       35.16      1.96 o 
 -10   4   8       29.20       25.66      2.15 o 
  -9   4   8      174.56      159.01      3.75 o 
  -8   4   8      652.68      634.19     12.08 o 
  -7   4   8      230.93      238.13      5.05 o 
  -6   4   8      241.43      219.00      4.68 o 
  -5   4   8      136.45      159.01      7.69 o 
  -4   4   8      409.65      395.34      9.00 o 
  -3   4   8     1315.22     1455.60     37.03 o 
  -2   4   8      125.75      123.30      4.35 o 
  -1   4   8     1460.60     1425.80     29.82 o 
   0   4   8       17.91       15.40      1.36 o 
   1   4   8        0.85        1.27      0.69 o 
   2   4   8       24.70       27.02      1.33 o 
   3   4   8       34.06       37.37      1.31 o 
   4   4   8       41.33       48.85      2.95 o 
   5   4   8       50.70       61.77      3.20 o 
   6   4   8       37.08       39.90      1.72 o 
   7   4   8       44.30       47.47      1.54 o 
   8   4   8       38.36       33.91      1.39 o 
   9   4   8       38.45       32.20      2.66 o 
  10   4   8       65.30       66.87      2.03 o 
  11   4   8       73.57       78.53      2.41 o 
  12   4   8       28.07       30.05      1.83 o 
  13   4   8      295.99      310.03      7.46 o 
 -14   5   8        2.56        2.50      1.28 o 
 -13   5   8       88.43       88.77      3.18 o 
 -12   5   8      119.38      128.81      5.16 o 
 -11   5   8        2.57        2.83      1.13 o 
 -10   5   8       10.90       10.59      1.13 o 
  -9   5   8      171.06      179.75      4.15 o 
  -8   5   8      334.31      321.08      6.61 o 
  -7   5   8       54.14       43.12      2.06 o 
  -6   5   8      261.74      244.96      8.56 o 
  -5   5   8       63.91       55.68      2.36 o 
  -3   5   8      123.66      146.32      5.08 o 
  -2   5   8      244.39      264.56      6.30 o 
  -1   5   8      309.90      296.43      6.96 o 
   0   5   8        2.26        2.38      0.95 o 
   1   5   8       11.37       19.89      2.15 o 
   2   5   8       39.68       38.61      1.86 o 
   3   5   8       21.27       21.69      1.61 o 
   4   5   8        1.67        3.22      1.50 o 
   5   5   8        1.12        4.23      1.10 o 
   6   5   8        0.41        1.27      1.20 o 
   7   5   8       79.12       81.90      3.26 o 
   8   5   8       50.72       44.66      2.23 o 
   9   5   8        0.08       -0.77      1.04 o 
  10   5   8        9.33       10.26      1.82 o 
 -11   6   8       67.57       72.12      5.29 o 
 -10   6   8      155.10      153.67     11.59 o 
  -9   6   8      260.86      261.38     11.45 o 
  -8   6   8        4.34        3.65      1.62 o 
  -7   6   8      178.88      182.05      9.87 o 
  -6   6   8        1.44        0.63      0.89 o 
  -5   6   8      141.67      147.48      4.03 o 
  -4   6   8       54.10       57.87      2.27 o 
  -3   6   8      108.12      112.90      3.94 o 
  -2   6   8      145.89      158.21      4.28 o 
  -1   6   8        8.37        8.49      2.34 o 
   0   6   8      114.99      119.25      4.10 o 
   1   6   8      158.98      154.14      4.18 o 
   2   6   8        0.66       -0.68      1.03 o 
   3   6   8        0.05       -0.06      1.04 o 
   4   6   8      368.17      397.05     11.43 o 
   5   6   8      603.53      607.41     16.85 o 
   6   6   8       69.38       69.48      3.34 o 
   7   6   8       79.89       85.31      3.74 o 
  -4   7   8        5.08        7.37      1.67 o 
  -3   7   8      110.22      128.41      3.75 o 
  -2   7   8       17.31       17.51      1.91 o 
  -1   7   8        0.56        1.20      1.24 o 
   0   7   8       18.99       23.60      2.20 o 
 -19   1   9      117.03      118.83      5.31 o 
 -18   1   9        2.20        1.04      2.86 o 
 -17   1   9      371.78      389.03     10.61 o 
 -16   1   9       47.08       47.98      2.49 o 
 -15   1   9      129.42      132.45      4.84 o 
 -14   1   9       30.95       28.87      2.00 o 
 -13   1   9      510.38      526.87     12.14 o 
 -12   1   9       48.58       54.43      1.95 o 
 -11   1   9      468.83      483.66      9.55 o 
 -10   1   9        7.86        6.67      0.88 o 
  -9   1   9       70.25       58.25      1.92 o 
  -8   1   9       67.20       62.48      1.74 o 
  -7   1   9        0.25        1.03      0.65 o 
  -6   1   9      113.06      100.51      2.27 o 
  -5   1   9      995.80      970.31     14.45 o 
  -4   1   9        0.71       -0.10      0.49 o 
  -3   1   9      735.74      726.06     10.94 o 
  -2   1   9       13.55       11.44      1.59 o 
   0   1   9       99.93       92.25      2.33 o 
   1   1   9     2171.18     2112.45     37.54 o 
   2   1   9      608.18      612.30     14.06 o 
   3   1   9      406.48      383.26      6.12 o 
   4   1   9      187.38      209.55      5.16 o 
   5   1   9       28.56       40.10      1.57 o 
   6   1   9      331.71      352.42      5.74 o 
   7   1   9       48.22       53.82      1.62 o 
   8   1   9      115.00      111.49      2.41 o 
   9   1   9      475.75      483.89      7.77 o 
  10   1   9      262.47      251.31      4.46 o 
  11   1   9        0.04       -0.27      0.77 o 
  12   1   9        3.17        2.66      0.84 o 
  13   1   9      118.49      124.47      2.82 o 
  14   1   9        0.73        0.03      0.98 o 
 -18   2   9       90.80      104.68      3.90 o 
 -17   2   9       30.07       23.33      2.02 o 
 -16   2   9      363.98      373.26      9.22 o 
 -15   2   9       30.30       28.54      2.09 o 
 -14   2   9        6.08        3.93      1.20 o 
 -13   2   9       66.36       74.86      2.88 o 
 -12   2   9      188.18      195.55      5.28 o 
 -11   2   9        5.39        5.46      1.17 o 
 -10   2   9      851.19      820.48     18.09 o 
  -9   2   9       27.88       20.85      1.27 o 
  -8   2   9     1006.25      919.41     15.27 o 
  -7   2   9      286.67      294.60      5.32 o 
  -6   2   9       15.83       18.96      1.26 o 
  -5   2   9      122.68      144.36      9.79 o 
  -4   2   9     1280.35     1308.39     21.41 o 
  -3   2   9      885.06      856.33     15.85 o 
  -2   2   9      357.48      347.09      6.58 o 
  -1   2   9       14.07       15.89      0.99 o 
   0   2   9        0.11        1.05      0.63 o 
   1   2   9       30.28       30.65      1.76 o 
   2   2   9       11.94       12.88      0.82 o 
   3   2   9       20.05       20.47      1.85 o 
   4   2   9      599.58      602.50      9.26 o 
   5   2   9      306.45      304.87      5.65 o 
   6   2   9      536.00      561.58      8.76 o 
   7   2   9        0.06        1.08      0.69 o 
   8   2   9      194.35      192.21      3.54 o 
   9   2   9       37.12       39.76      1.46 o 
  10   2   9      264.13      265.24      6.13 o 
  11   2   9      272.77      280.54      4.93 o 
  12   2   9       48.55       48.57      1.89 o 
  13   2   9       18.03       25.01      1.56 o 
  14   2   9       36.22       33.29      1.75 o 
 -17   3   9        0.00        0.21      1.27 o 
 -16   3   9        0.24       -1.18      1.18 o 
 -15   3   9        2.97        0.92      1.23 o 
 -14   3   9       18.92       16.41      1.64 o 
 -13   3   9       15.79       13.85      2.22 o 
 -12   3   9        1.66        0.93      1.09 o 
 -11   3   9       27.34       23.76      1.83 o 
 -10   3   9        0.08        0.25      1.31 o 
  -9   3   9        0.08        0.95      0.81 o 
  -8   3   9        8.50        7.70      0.98 o 
  -7   3   9       17.55       13.97      1.28 o 
  -6   3   9        5.87        6.80      0.91 o 
  -5   3   9       99.67       89.05      2.45 o 
  -4   3   9        4.55        5.18      0.73 o 
  -3   3   9        5.62        6.33      0.81 o 
  -2   3   9        2.08        1.98      0.83 o 
  -1   3   9        9.47        9.31      1.11 o 
   0   3   9       10.28       10.51      0.94 o 
   1   3   9      129.72      114.73      3.39 o 
   2   3   9      327.73      336.51      6.05 o 
   3   3   9        3.94        7.21      0.71 o 
   4   3   9       54.55       62.22      2.36 o 
   5   3   9        5.60        7.60      0.86 o 
   6   3   9      216.90      215.62      3.77 o 
   7   3   9        2.53        2.23      0.80 o 
   8   3   9       61.11       57.60      1.68 o 
   9   3   9        6.40        5.08      0.93 o 
  10   3   9        1.13        0.26      0.85 o 
  11   3   9        1.39        1.05      0.91 o 
  12   3   9        3.30        1.59      0.96 o 
  13   3   9        4.82        4.57      1.10 o 
 -15   4   9       63.52       69.64      4.00 o 
 -14   4   9       17.22       18.75      1.73 o 
 -13   4   9       18.30       17.72      1.70 o 
 -12   4   9       73.49       84.20      3.12 o 
 -11   4   9       28.41       22.06      1.52 o 
 -10   4   9      124.39      116.95      3.12 o 
  -9   4   9        0.02       -0.59      0.87 o 
  -8   4   9      403.09      385.97      7.77 o 
  -7   4   9       33.11       44.26      1.81 o 
  -6   4   9      109.72      109.52      2.86 o 
  -5   4   9       20.03       15.31      2.43 o 
  -4   4   9      373.51      403.77      9.24 o 
  -3   4   9      642.14      635.86     16.88 o 
  -2   4   9      461.97      494.16     29.12 o 
  -1   4   9      128.85      128.09      3.61 o 
   0   4   9      318.93      329.81      7.68 o 
   1   4   9       16.25       16.26      1.16 o 
   2   4   9       20.41       23.31      1.39 o 
   3   4   9       42.81       39.19      1.63 o 
   4   4   9       45.93       48.86      2.14 o 
   5   4   9       15.21       13.45      1.34 o 
   6   4   9        0.52       -0.23      1.02 o 
   7   4   9       16.99       13.72      1.43 o 
   8   4   9       60.57       56.00      1.93 o 
   9   4   9       32.16       32.05      2.58 o 
  10   4   9      179.30      164.95      4.80 o 
  11   4   9       70.78       73.67      2.49 o 
 -13   5   9      171.33      190.23      5.32 o 
 -12   5   9        2.78        2.60      1.26 o 
 -11   5   9      124.62      131.81      3.47 o 
 -10   5   9      107.91      100.45      2.90 o 
  -9   5   9      111.74      106.93      2.99 o 
  -8   5   9        6.12        6.97      1.12 o 
  -7   5   9      162.91      150.96      4.27 o 
  -6   5   9        5.93        4.81      1.37 o 
  -5   5   9      333.62      334.44      9.65 o 
  -4   5   9       17.66       23.07      2.36 o 
  -3   5   9      140.10      146.67      4.01 o 
  -2   5   9       68.95       70.67      2.86 o 
  -1   5   9        2.58        3.94      1.27 o 
   0   5   9       13.47       12.07      1.30 o 
   1   5   9      682.98      722.76     15.73 o 
   2   5   9      134.80      127.02      4.31 o 
   3   5   9      136.94      148.70      4.18 o 
   4   5   9       12.78        9.93      1.25 o 
   5   5   9       40.48       40.23      2.09 o 
   6   5   9        1.67        0.79      1.10 o 
   7   5   9       21.78       22.15      1.79 o 
   8   5   9       12.68       10.66      1.45 o 
   9   5   9      136.03      138.69      4.21 o 
 -10   6   9       45.88       58.42      3.44 o 
  -9   6   9        0.40       -0.81      1.51 o 
  -8   6   9        0.60        1.38      1.57 o 
  -7   6   9        1.37        0.48      1.79 o 
  -6   6   9        5.07        5.95      1.14 o 
  -5   6   9       95.53      102.74      3.44 o 
  -4   6   9        0.01        1.59      1.02 o 
  -3   6   9        8.81        8.27      1.18 o 
  -2   6   9       24.79       23.82      1.76 o 
  -1   6   9       16.15       18.13      1.57 o 
   0   6   9        2.59        3.47      1.09 o 
   1   6   9        7.01        7.80      1.26 o 
   2   6   9       42.55       40.49      2.17 o 
   3   6   9        0.02        1.74      1.15 o 
   4   6   9       31.28       32.43      2.52 o 
   5   6   9       19.85       16.95      1.87 o 
 -18   0  10       81.90       81.00      6.01 o 
 -17   0  10       32.40       30.48      4.01 o 
 -16   0  10       40.82       36.49      4.15 o 
 -15   0  10       51.87       50.23      4.58 o 
 -14   0  10      160.41      170.00      9.66 o 
 -13   0  10      154.51      165.67      5.66 o 
 -12   0  10      218.25      240.99      9.30 o 
 -11   0  10        1.37        1.90      1.13 o 
 -10   0  10       52.40       48.45      2.63 o 
  -9   0  10       10.28       12.03      2.07 o 
  -8   0  10     2391.95     2343.15     60.86 o 
  -7   0  10      204.49      194.66      4.80 o 
  -6   0  10        1.51        1.29      1.01 o 
  -5   0  10      694.53      698.00     14.98 o 
  -4   0  10      866.95      837.30     17.84 o 
  -2   0  10      280.86      280.27     13.95 o 
  -1   0  10      564.30      541.45     14.34 o 
   0   0  10      391.42      392.75     16.60 o 
   1   0  10      547.43      530.95     14.14 o 
   2   0  10     1225.82     1155.47     24.39 o 
   3   0  10       77.03       81.45      4.35 o 
   4   0  10       27.77       27.38      2.65 o 
   5   0  10       68.76       64.09      4.45 o 
   6   0  10     1957.02     1955.31     40.92 o 
   7   0  10      462.28      449.39     15.87 o 
   8   0  10       17.09       15.94      2.44 o 
   9   0  10        4.58        5.50      1.23 o 
  10   0  10      121.44      125.19      3.87 o 
  11   0  10       24.37       22.53      1.87 o 
  12   0  10      161.41      170.10      4.89 o 
  13   0  10        9.93       12.14      1.85 o 
  14   0  10       65.13       66.14      3.01 o 
 -18   1  10       14.60       14.08      2.32 o 
 -17   1  10        4.24        5.80      1.82 o 
 -16   1  10        2.56        2.27      1.26 o 
 -15   1  10        8.28        7.44      1.42 o 
 -14   1  10       37.90       36.97      2.24 o 
 -13   1  10       36.02       36.30      3.09 o 
 -12   1  10      630.91      605.19     13.77 o 
 -11   1  10      458.41      460.38      9.21 o 
 -10   1  10       75.26       77.89      3.06 o 
  -9   1  10       93.06       92.38      2.53 o 
  -8   1  10       60.15       60.16      2.11 o 
  -7   1  10     1087.48     1054.74     17.45 o 
  -6   1  10       52.19       45.00      1.57 o 
  -5   1  10     2308.01     2176.13     31.87 o 
  -4   1  10       63.72       62.22      1.55 o 
  -3   1  10        1.98        9.04      0.95 o 
  -2   1  10       34.75       33.52      1.49 o 
  -1   1  10       87.68       82.80      2.19 o 
   0   1  10       12.60       12.95      0.99 o 
   1   1  10        5.37        4.69      0.96 o 
   2   1  10       46.88       48.12      1.44 o 
   3   1  10        0.13        0.83      0.59 o 
   4   1  10       63.22       76.49      3.78 o 
   5   1  10       31.54       34.56      1.48 o 
   6   1  10       38.03       37.33      1.52 o 
   7   1  10       20.05       15.70      1.01 o 
   8   1  10        2.16        1.60      0.83 o 
   9   1  10     1069.54     1071.76     16.29 o 
  10   1  10      107.92      110.99      2.54 o 
  11   1  10       20.76       20.78      1.28 o 
  12   1  10       74.96       72.01      2.68 o 
  13   1  10      155.79      167.06      3.48 o 
 -17   2  10       76.77       69.44      3.13 o 
 -16   2  10      330.29      341.55      8.64 o 
 -15   2  10      136.16      146.20      4.56 o 
 -14   2  10        9.23       13.24      1.48 o 
 -13   2  10        0.00        0.71      1.12 o 
 -12   2  10      134.33      139.71      4.18 o 
 -11   2  10      103.86      105.26      3.41 o 
 -10   2  10      189.65      194.39      4.39 o 
  -9   2  10        0.04       -0.67      0.81 o 
  -8   2  10       28.60       25.68      1.24 o 
  -7   2  10      782.92      722.67     12.18 o 
  -6   2  10       35.58       41.59      1.90 o 
  -5   2  10       50.43       48.35      1.56 o 
  -4   2  10      370.23      375.41      6.66 o 
  -3   2  10      111.73      114.02      2.89 o 
  -2   2  10      272.34      294.20     10.58 o 
  -1   2  10       13.15       15.97      1.40 o 
   0   2  10      698.79      668.05     12.31 o 
   1   2  10       68.71       74.74      2.49 o 
   2   2  10      139.83      142.33      2.71 o 
   3   2  10       27.69       34.96      1.54 o 
   4   2  10     1135.83     1180.48     17.67 o 
   5   2  10       54.14       53.86      2.79 o 
   6   2  10       51.57       53.56      1.62 o 
   7   2  10      185.21      186.85      3.50 o 
   8   2  10        0.39        0.60      0.74 o 
   9   2  10        1.00        0.13      0.80 o 
  10   2  10       18.86       14.34      1.06 o 
  11   2  10       16.14       12.07      1.21 o 
  12   2  10        5.88        4.90      1.09 o 
  13   2  10       15.06       16.53      1.38 o 
 -16   3  10        0.17       -0.61      1.23 o 
 -15   3  10       10.62        7.44      1.52 o 
 -14   3  10       41.32       41.14      2.52 o 
 -13   3  10      746.33      771.81     17.38 o 
 -12   3  10        0.58        1.82      1.18 o 
 -11   3  10      301.42      282.66      7.10 o 
 -10   3  10       53.39       47.24      1.92 o 
  -9   3  10       56.83       55.84      2.05 o 
  -8   3  10      193.40      174.70      4.07 o 
  -7   3  10      171.56      177.87      4.09 o 
  -6   3  10      121.55      120.93      3.07 o 
  -5   3  10      338.91      340.75      6.92 o 
  -4   3  10      153.41      146.20      4.04 o 
  -3   3  10      537.06      528.15     14.25 o 
  -2   3  10      223.39      233.38      5.64 o 
  -1   3  10      134.68      125.07      6.15 o 
   0   3  10      114.29      111.72      4.65 o 
   1   3  10     2840.26     2832.45     51.02 o 
   2   3  10      660.85      637.97     14.17 o 
   3   3  10      274.69      265.72      4.44 o 
   4   3  10      159.38      168.34      3.70 o 
   5   3  10      106.67      107.55      2.83 o 
   6   3  10      197.78      206.10      3.72 o 
   7   3  10      380.53      390.73      6.39 o 
   8   3  10        0.04       -0.02      0.83 o 
   9   3  10      113.69      118.93      2.89 o 
  10   3  10       20.46       16.79      1.44 o 
  11   3  10       99.10      105.44      2.78 o 
  12   3  10        0.23        0.80      1.00 o 
 -15   4  10        9.59        5.32      1.97 o 
 -14   4  10        7.93        6.63      1.45 o 
 -13   4  10       52.20       55.24      2.71 o 
 -12   4  10      112.63      111.15      3.63 o 
 -11   4  10       30.39       23.86      1.67 o 
 -10   4  10      115.67      110.00      3.08 o 
  -9   4  10        0.18       -0.89      0.89 o 
  -8   4  10       15.37       15.48      1.25 o 
  -7   4  10       96.43       87.96      2.59 o 
  -6   4  10      103.75      100.73      4.09 o 
  -5   4  10       21.92       20.79      1.67 o 
  -4   4  10       12.22       10.08      2.93 o 
  -3   4  10       69.20       76.35      3.39 o 
  -2   4  10      179.35      182.65      7.37 o 
  -1   4  10        0.50        0.16      0.97 o 
   0   4  10      222.03      220.50      5.53 o 
   1   4  10        7.25        4.69      0.91 o 
   2   4  10       58.66       53.98      1.96 o 
   3   4  10       65.44       67.35      2.62 o 
   4   4  10      276.70      277.21      6.80 o 
   5   4  10       41.52       41.55      2.14 o 
   6   4  10       15.88       18.22      1.60 o 
   7   4  10        4.39        3.27      1.21 o 
   8   4  10      104.74      104.78      3.55 o 
   9   4  10        4.96        2.27      1.38 o 
  10   4  10       14.18       13.51      1.67 o 
 -12   5  10       27.95       23.19      2.06 o 
 -11   5  10      340.41      351.83      9.96 o 
 -10   5  10        3.05        2.58      1.16 o 
  -9   5  10       81.82       89.08      3.24 o 
  -8   5  10       46.51       43.20      3.27 o 
  -7   5  10      238.95      230.38      7.32 o 
  -6   5  10       60.59       56.52      2.59 o 
  -5   5  10       52.98       53.31      3.65 o 
  -4   5  10       49.51       52.03      2.93 o 
  -3   5  10        8.68        9.09      1.26 o 
  -2   5  10       20.12       18.57      1.58 o 
  -1   5  10       45.79       49.95      2.30 o 
   0   5  10       31.54       27.56      2.65 o 
   1   5  10       32.09       29.02      1.95 o 
   2   5  10       62.07       70.57      2.69 o 
   3   5  10       12.08       12.83      1.43 o 
   4   5  10       30.93       32.94      2.59 o 
   5   5  10       45.33       44.71      2.26 o 
   6   5  10        7.18        7.23      1.32 o 
   7   5  10        5.33        4.22      1.29 o 
  -8   6  10      339.96      347.66     15.74 o 
  -7   6  10        2.78        2.83      1.71 o 
  -6   6  10       24.40       27.59      1.92 o 
  -5   6  10       17.36       22.43      2.27 o 
  -4   6  10      421.03      432.32      9.99 o 
  -3   6  10       49.64       47.78      2.53 o 
  -2   6  10      170.97      177.25      4.87 o 
  -1   6  10       27.68       28.50      1.89 o 
   0   6  10       85.85       91.52      3.21 o 
   1   6  10      102.64      110.62      3.58 o 
   2   6  10       55.52       53.81      3.31 o 
   3   6  10       23.22       23.38      1.84 o 
 -17   1  11       69.66       68.31      3.89 o 
 -16   1  11       92.53       92.00      4.50 o 
 -15   1  11       77.29       84.57      3.30 o 
 -14   1  11      215.20      230.99      7.39 o 
 -13   1  11       22.78       24.59      1.93 o 
 -12   1  11      195.40      208.43      6.86 o 
 -11   1  11      110.86      105.29      3.49 o 
 -10   1  11        3.22        3.71      0.91 o 
  -9   1  11       90.58       88.86      2.26 o 
  -8   1  11      483.38      478.62      8.37 o 
  -7   1  11       66.32       56.19      1.74 o 
  -6   1  11       10.03        7.70      0.85 o 
  -5   1  11      282.59      254.97      4.29 o 
  -4   1  11      182.67      165.09      4.30 o 
  -3   1  11      227.33      224.95      4.64 o 
  -2   1  11      416.42      398.08     12.29 o 
  -1   1  11       28.16       28.51      2.08 o 
   0   1  11      564.74      555.12     10.46 o 
   1   1  11      486.30      470.70      9.01 o 
   2   1  11       59.13       58.95      1.64 o 
   3   1  11       86.25       89.33      2.12 o 
   4   1  11      142.38      141.82      2.84 o 
   5   1  11       69.48       70.55      1.85 o 
   6   1  11       32.57       34.91      1.47 o 
   7   1  11      237.38      235.84      4.28 o 
   8   1  11        9.02        3.99      0.92 o 
   9   1  11      195.41      201.65      3.85 o 
  10   1  11       79.33       84.29      2.24 o 
  11   1  11       41.33       39.41      1.71 o 
  12   1  11       89.62       90.25      2.42 o 
 -16   2  11      109.75      124.11      4.29 o 
 -15   2  11      289.62      309.85      7.99 o 
 -14   2  11       33.41       37.39      2.34 o 
 -13   2  11      153.76      155.50      4.65 o 
 -12   2  11       12.85       11.11      1.42 o 
 -11   2  11       74.39       72.15      2.84 o 
 -10   2  11        6.70        4.04      1.00 o 
  -9   2  11      247.64      244.32      5.34 o 
  -8   2  11      256.31      243.12      5.30 o 
  -7   2  11      287.85      266.71      5.66 o 
  -6   2  11       69.57       57.70      1.78 o 
  -5   2  11       18.33       13.67      1.67 o 
  -4   2  11       16.20        9.98      1.27 o 
  -3   2  11      152.80      168.33      6.93 o 
  -2   2  11     1030.70     1061.27     19.17 o 
  -1   2  11      229.58      225.73      4.69 o 
   0   2  11      286.09      292.11      5.82 o 
   1   2  11      199.74      202.96      3.91 o 
   2   2  11        0.25        2.00      0.76 o 
   3   2  11       23.32       22.11      1.18 o 
   4   2  11        1.35        1.41      0.73 o 
   5   2  11      101.68       96.71      2.25 o 
   6   2  11      626.50      629.86      9.86 o 
   7   2  11        2.98        3.25      0.87 o 
   8   2  11       17.41       18.04      1.13 o 
   9   2  11      322.35      316.22      6.58 o 
  10   2  11       12.37       13.22      1.21 o 
  11   2  11       86.58       94.98      2.71 o 
 -15   3  11        5.32        1.57      1.36 o 
 -14   3  11       34.99       32.33      2.31 o 
 -13   3  11        0.93        0.10      1.57 o 
 -12   3  11       58.94       65.69      2.86 o 
 -11   3  11        0.45        1.90      1.03 o 
 -10   3  11        2.64        4.87      1.24 o 
  -9   3  11       26.34       20.62      1.50 o 
  -8   3  11       76.40       67.96      2.30 o 
  -7   3  11       18.68       16.32      1.28 o 
  -6   3  11        9.29        7.27      1.02 o 
  -5   3  11       30.37       26.97      1.90 o 
  -4   3  11      115.97      104.38      7.16 o 
  -3   3  11       34.25       37.36      2.52 o 
  -2   3  11      152.21      144.91      4.96 o 
  -1   3  11        0.28        0.10      1.26 o 
   0   3  11        0.34        0.34      0.85 o 
   1   3  11        1.47        2.63      0.80 o 
   2   3  11       18.44       19.51      1.32 o 
   3   3  11       93.87       98.77      2.89 o 
   4   3  11        1.78        2.86      0.97 o 
   5   3  11        2.27        1.06      1.01 o 
   6   3  11      103.08      101.70      2.32 o 
   7   3  11       26.45       21.74      1.37 o 
   8   3  11       30.63       24.63      1.74 o 
   9   3  11        7.38        8.90      1.10 o 
  10   3  11        2.38        0.34      0.97 o 
 -13   4  11      153.94      158.30      4.81 o 
 -12   4  11       16.85       16.19      1.70 o 
 -11   4  11       60.83       59.34      3.64 o 
 -10   4  11       68.49       68.28      2.55 o 
  -9   4  11       74.74       72.06      4.50 o 
  -8   4  11      221.22      222.58      5.07 o 
  -7   4  11       48.48       44.25      3.11 o 
  -6   4  11      272.02      272.14      6.82 o 
  -5   4  11       14.53       11.76      1.77 o 
  -4   4  11       16.50       17.07      1.92 o 
  -3   4  11      162.37      166.26      5.66 o 
  -2   4  11       36.45       34.28      1.96 o 
  -1   4  11       14.57       15.84      1.49 o 
   0   4  11       26.38       25.39      1.87 o 
   1   4  11      143.32      148.77      3.66 o 
   2   4  11        1.07        1.01      1.13 o 
   3   4  11       36.48       39.79      2.80 o 
   4   4  11       12.71       13.69      1.53 o 
   5   4  11      222.45      240.91      6.76 o 
   6   4  11      277.79      285.81      7.18 o 
   7   4  11       40.36       43.50      2.45 o 
   8   4  11       10.19        8.86      1.47 o 
 -10   5  11        1.72        1.18      1.13 o 
  -9   5  11        4.50        2.36      1.72 o 
  -8   5  11      160.14      151.76      5.51 o 
  -7   5  11      248.16      245.44      7.83 o 
  -6   5  11      187.62      177.51      6.11 o 
  -5   5  11       62.83       57.47      3.19 o 
  -4   5  11      151.86      152.54      5.41 o 
  -3   5  11        4.09        3.39      1.15 o 
  -2   5  11       85.85       91.93      3.19 o 
  -1   5  11        0.05        0.13      1.05 o 
   0   5  11       63.53       67.20      2.72 o 
   1   5  11      219.95      228.13      5.94 o 
   2   5  11        1.05        0.62      1.18 o 
   3   5  11      125.97      136.72      4.21 o 
   4   5  11      142.38      152.18      4.52 o 
   5   5  11       16.35       14.99      2.42 o 
 -16   0  12        1.80        2.43      2.58 o 
 -15   0  12        1.42        2.58      2.15 o 
 -14   0  12        1.84        2.72      2.29 o 
 -13   0  12       27.67       27.48      3.72 o 
 -12   0  12        3.36        1.76      1.34 o 
 -11   0  12      219.17      218.63      7.03 o 
 -10   0  12       99.84       97.88      7.37 o 
  -9   0  12      524.20      534.78     19.25 o 
  -8   0  12      193.89      201.53     17.67 o 
  -7   0  12      948.11      890.63     19.07 o 
  -6   0  12      178.80      175.75      4.63 o 
  -5   0  12       50.57       37.59      3.36 o 
  -4   0  12      496.98      502.85     39.35 o 
  -3   0  12     2135.46     2080.02     52.39 o 
  -2   0  12     1543.65     1554.29     39.45 o 
  -1   0  12      150.72      144.53      8.23 o 
   0   0  12       90.67       89.43      3.44 o 
   1   0  12      156.88      160.10      5.25 o 
   2   0  12       81.47       81.12      3.71 o 
   3   0  12      321.68      318.86      7.64 o 
   4   0  12       11.46        8.71      1.25 o 
   5   0  12       71.99       69.72      2.69 o 
   6   0  12        4.48        4.04      1.63 o 
   7   0  12       72.92       77.91      2.94 o 
   8   0  12       33.90       34.54      2.13 o 
   9   0  12      112.21      112.30      4.21 o 
  10   0  12        3.45        6.26      1.40 o 
  11   0  12       78.75       81.16      4.56 o 
 -16   1  12        4.14        1.93      1.77 o 
 -15   1  12       29.28       27.92      2.88 o 
 -14   1  12        9.94        7.37      1.46 o 
 -13   1  12       19.96       22.82      1.98 o 
 -12   1  12       11.57       11.67      1.48 o 
 -11   1  12       95.09       90.50      3.25 o 
 -10   1  12      311.50      296.75      7.46 o 
  -9   1  12        9.71        9.68      0.97 o 
  -8   1  12       30.23       28.06      1.43 o 
  -7   1  12       43.51       42.43      1.59 o 
  -6   1  12       15.15       14.34      1.05 o 
  -5   1  12      124.65      115.96      2.39 o 
  -4   1  12      175.24      184.48      4.03 o 
  -3   1  12      237.76      225.37      4.73 o 
  -2   1  12       62.60       59.68      2.00 o 
  -1   1  12      187.27      188.56      4.17 o 
   0   1  12      331.49      333.90      6.67 o 
   1   1  12       56.91       60.15      1.81 o 
   2   1  12       21.99       21.08      1.15 o 
   3   1  12       60.19       55.58      1.64 o 
   4   1  12      164.30      158.88      3.15 o 
   5   1  12        7.96        5.62      0.89 o 
   6   1  12       52.85       52.72      1.70 o 
   7   1  12        1.27       -0.27      0.85 o 
   8   1  12       29.66       27.71      1.49 o 
   9   1  12        0.93        1.15      0.89 o 
  10   1  12       56.66       59.08      1.99 o 
 -15   2  12      126.46      126.51      4.32 o 
 -14   2  12      201.52      205.86      7.51 o 
 -13   2  12        1.42        2.83      1.29 o 
 -12   2  12        0.45        0.23      1.21 o 
 -11   2  12       37.90       44.70      2.69 o 
 -10   2  12       20.23       15.60      1.34 o 
  -9   2  12       35.59       34.48      1.80 o 
  -8   2  12       69.09       61.44      2.21 o 
  -7   2  12        6.59        2.19      0.98 o 
  -6   2  12      341.65      309.21      6.48 o 
  -5   2  12      271.11      251.69      5.39 o 
  -4   2  12      169.02      146.42      5.63 o 
  -3   2  12       12.57        9.83      1.27 o 
  -2   2  12      129.12      122.47      2.91 o 
  -1   2  12       15.78       15.78      1.15 o 
   0   2  12       89.48       93.69      3.35 o 
   1   2  12      224.87      225.49      5.45 o 
   2   2  12      268.58      264.88      4.57 o 
   3   2  12       16.38       17.77      1.27 o 
   4   2  12       12.33        9.95      0.96 o 
   5   2  12      206.64      222.75      4.09 o 
   6   2  12      456.19      439.42      7.22 o 
   7   2  12        1.98        0.79      0.86 o 
   8   2  12       81.62       81.60      2.20 o 
   9   2  12       99.54       94.49      2.43 o 
  10   2  12       31.62       24.11      1.54 o 
 -14   3  12      100.79       96.04      3.71 o 
 -13   3  12       22.30       22.64      2.11 o 
 -12   3  12      574.71      604.59     24.28 o 
 -11   3  12      271.49      277.36      6.13 o 
 -10   3  12       79.92       79.49      3.28 o 
  -9   3  12       48.11       45.03      2.11 o 
  -8   3  12      516.07      501.25      9.97 o 
  -7   3  12       62.45       64.67      2.30 o 
  -6   3  12       41.26       39.60      2.17 o 
  -5   3  12        8.84        8.87      1.62 o 
  -4   3  12       67.20       66.84      3.19 o 
  -3   3  12      101.26       95.74      6.51 o 
  -2   3  12      288.58      281.43      8.44 o 
  -1   3  12        0.05       -0.49      1.36 o 
   0   3  12        2.98        1.85      1.11 o 
   1   3  12       87.88       97.25      4.73 o 
   2   3  12      478.92      504.16     10.01 o 
   3   3  12      388.35      382.97      7.86 o 
   4   3  12      324.68      330.07      6.07 o 
   5   3  12        2.86        3.30      0.93 o 
   6   3  12      415.60      415.24      8.28 o 
   7   3  12        0.25        0.71      1.04 o 
   8   3  12      176.63      184.68      4.41 o 
 -12   4  12       32.68       35.64      2.53 o 
 -11   4  12       42.59       38.73      2.03 o 
 -10   4  12        0.38       -0.69      1.03 o 
  -9   4  12      238.22      242.77      5.52 o 
  -8   4  12       35.93       32.77      2.07 o 
  -7   4  12        5.62        4.01      1.29 o 
  -6   4  12       89.12       93.19      3.94 o 
  -5   4  12       15.27       14.06      1.92 o 
  -4   4  12        0.01       -0.97      1.46 o 
  -3   4  12       75.23       73.47      3.54 o 
  -2   4  12        1.75        0.51      1.05 o 
  -1   4  12      103.20      104.19      3.47 o 
   0   4  12        1.50        1.38      0.97 o 
   1   4  12        7.06        8.34      1.36 o 
   2   4  12        8.89       10.16      1.47 o 
   3   4  12        3.92       11.59      2.72 o 
   4   4  12        0.83        3.42      1.38 o 
   5   4  12      268.94      265.53      6.85 o 
   6   4  12      225.34      239.40      6.38 o 
  -8   5  12       74.23       83.75      4.72 o 
  -7   5  12        0.84        0.49      1.58 o 
  -6   5  12       88.31       95.72      9.66 o 
  -5   5  12        4.53        4.94      1.72 o 
  -4   5  12       42.29       47.95      3.57 o 
  -3   5  12       83.08       83.91      3.11 o 
  -2   5  12       14.25       11.40      1.49 o 
  -1   5  12        0.01       -0.62      1.16 o 
   0   5  12       28.50       32.23      2.17 o 
   1   5  12       14.66       14.45      1.61 o 
   2   5  12        1.09        0.42      1.35 o 
 -15   1  13        2.12        1.22      1.77 o 
 -14   1  13       46.02       42.60      3.23 o 
 -13   1  13       91.22       90.46      3.44 o 
 -12   1  13      109.65      121.23      4.04 o 
 -11   1  13      128.45      126.27      4.10 o 
 -10   1  13        4.62        2.41      1.20 o 
  -9   1  13       53.89       48.06      2.05 o 
  -8   1  13        1.06       -0.33      0.96 o 
  -7   1  13      249.47      244.35      6.75 o 
  -6   1  13      201.64      195.92      4.02 o 
  -5   1  13       99.11      104.41      4.25 o 
  -4   1  13      349.27      342.47      6.79 o 
  -3   1  13       29.47       30.64      1.82 o 
  -2   1  13      427.61      406.34      7.95 o 
  -1   1  13       78.08       75.22      2.34 o 
   0   1  13      116.64      123.37      3.14 o 
   1   1  13       88.63       86.56      3.43 o 
   2   1  13      376.67      383.61      6.36 o 
   3   1  13      107.71      109.29      2.49 o 
   4   1  13        7.73        8.10      0.96 o 
   5   1  13       42.58       45.33      1.67 o 
   6   1  13       16.79       16.62      1.15 o 
   7   1  13       40.86       43.91      1.70 o 
   8   1  13       10.97       10.62      1.13 o 
   9   1  13        6.56        7.16      1.09 o 
 -14   2  13        0.35        1.05      1.34 o 
 -13   2  13        7.77        8.30      1.57 o 
 -12   2  13      298.94      304.84      9.89 o 
 -11   2  13      223.75      225.94      6.19 o 
 -10   2  13       73.28       64.31      2.35 o 
  -9   2  13      163.77      167.26      4.14 o 
  -8   2  13       20.96       20.90      1.54 o 
  -7   2  13       85.66       88.48      2.75 o 
  -6   2  13        2.19        3.47      1.29 o 
  -5   2  13       59.34       50.58      2.98 o 
  -4   2  13      246.46      239.05      7.32 o 
  -3   2  13      141.74      133.17      4.81 o 
  -2   2  13        5.05        4.54      0.87 o 
  -1   2  13        0.65        0.11      0.91 o 
   0   2  13       22.37       23.47      1.37 o 
   1   2  13      132.06      122.59      2.60 o 
   2   2  13      262.26      266.61      5.83 o 
   3   2  13      224.26      238.78      4.31 o 
   4   2  13      107.62      110.40      3.63 o 
   5   2  13      115.23      127.60      2.82 o 
   6   2  13        9.90        9.79      1.05 o 
   7   2  13       97.73       99.34      2.51 o 
   8   2  13        3.44        4.79      0.99 o 
 -12   3  13       73.62       84.72      3.47 o 
 -11   3  13        4.42        3.05      1.20 o 
 -10   3  13       11.05       13.70      1.44 o 
  -9   3  13        8.69       11.30      1.32 o 
  -8   3  13       10.05       10.89      1.30 o 
  -7   3  13        5.81        8.00      1.40 o 
  -6   3  13        3.56        1.35      1.46 o 
  -5   3  13       31.36       33.33      2.79 o 
  -4   3  13        0.01       -0.60      1.36 o 
  -3   3  13        4.29        6.02      1.67 o 
  -2   3  13       60.58       59.99      3.23 o 
  -1   3  13        0.57       -0.02      1.09 o 
   0   3  13       18.89       20.25      1.81 o 
   1   3  13       77.48       87.53      4.30 o 
   2   3  13       95.57       91.64      2.86 o 
   4   3  13       13.74       11.16      1.32 o 
   5   3  13       41.55       45.04      3.20 o 
   6   3  13       11.25       11.17      1.31 o 
 -10   4  13        2.71        2.36      1.40 o 
  -9   4  13        7.89        5.47      1.51 o 
  -8   4  13        0.53        1.85      1.34 o 
  -7   4  13       72.74       74.86      3.68 o 
  -5   4  13       33.84       34.77      2.83 o 
  -4   4  13       34.74       38.80      4.15 o 
  -3   4  13      233.83      253.69      8.03 o 
  -2   4  13       17.32       19.35      1.86 o 
  -1   4  13       40.08       40.47      2.33 o 
   0   4  13      185.73      194.84      6.90 o 
   1   4  13       59.14       60.23      2.80 o 
   2   4  13       88.64      100.91      3.60 o 
   3   4  13       30.01       51.47      3.39 o 
   4   4  13       25.33       27.99      2.27 o 
 -13   0  14      238.30      248.14     12.02 o 
 -12   0  14      125.84      122.21      7.30 o 
 -11   0  14        1.36        0.72      2.29 o 
 -10   0  14        1.70        0.14      2.00 o 
  -9   0  14       43.88       46.46      2.97 o 
  -8   0  14      370.44      375.78     23.68 o 
  -7   0  14        0.83        1.55      1.22 o 
  -6   0  14      868.21      854.83     33.99 o 
  -5   0  14       53.46       69.07      3.18 o 
  -4   0  14      139.15      168.86      8.23 o 
  -3   0  14        6.21        5.51      1.57 o 
  -2   0  14      326.73      354.48     16.31 o 
  -1   0  14      290.74      295.15      8.63 o 
   0   0  14        2.64        2.71      1.57 o 
   1   0  14      312.43      310.34      7.58 o 
   2   0  14      174.97      189.15      5.19 o 
   3   0  14       33.00       35.09      2.39 o 
   4   0  14      211.59      221.62      5.88 o 
   5   0  14        9.11       12.74      1.59 o 
   6   0  14       27.43       24.84      2.04 o 
   7   0  14        1.75        1.92      1.34 o 
 -13   1  14       40.60       36.89      3.23 o 
 -12   1  14        6.41        9.28      1.60 o 
 -11   1  14       17.03       18.46      1.81 o 
 -10   1  14       55.61       56.65      2.75 o 
  -9   1  14       78.76       79.18      2.64 o 
  -8   1  14        6.32        6.77      1.17 o 
  -7   1  14      128.00      118.80      3.28 o 
  -6   1  14       36.18       38.81      2.12 o 
  -5   1  14      164.84      173.20      3.94 o 
  -4   1  14        2.65        2.94      0.97 o 
  -3   1  14        5.51        7.35      1.08 o 
  -2   1  14       95.05       92.23      2.67 o 
  -1   1  14        1.37        1.46      0.97 o 
   0   1  14        0.43        1.24      0.87 o 
   1   1  14      247.88      238.57      4.34 o 
   2   1  14      187.28      198.60      3.80 o 
   3   1  14       21.73       22.72      1.31 o 
   4   1  14       73.05       77.12      2.27 o 
   5   1  14      226.12      231.55      4.36 o 
   6   1  14        0.29        0.45      0.92 o 
 -12   2  14        2.58        2.41      1.42 o 
 -11   2  14       50.99       49.60      2.73 o 
 -10   2  14      119.06      122.45      3.60 o 
  -9   2  14        0.34        0.85      1.12 o 
  -8   2  14      171.13      169.24      6.78 o 
  -7   2  14       50.81       55.29      2.66 o 
  -6   2  14        0.01        2.33      1.46 o 
  -5   2  14       18.33       16.37      1.97 o 
  -4   2  14      192.72      177.11      5.96 o 
  -3   2  14       50.33       55.87      3.23 o 
  -2   2  14        0.18       -0.41      1.41 o 
  -1   2  14       30.33       27.09      1.78 o 
   0   2  14       13.40       15.14      1.23 o 
   1   2  14        1.47        1.50      0.84 o 
   2   2  14        0.03        1.59      0.99 o 
   3   2  14       82.18       81.34      2.17 o 
   4   2  14        0.18        4.37      0.93 o 
   5   2  14       12.06       12.91      1.40 o 
 -10   3  14      202.93      206.42      7.83 o 
  -9   3  14        1.75       -0.64      1.18 o 
  -8   3  14       60.80       60.00      2.85 o 
  -7   3  14      497.63      496.85     24.18 o 
  -6   3  14      119.88      123.23      4.84 o 
  -5   3  14        8.35       14.03      2.29 o 
  -4   3  14        2.34       36.19      4.72 o 
  -3   3  14       49.95       47.51      3.08 o 
  -2   3  14       60.56       65.45     10.45 o 
  -1   3  14      313.39      305.47      7.65 o 
   0   3  14       11.96       11.42      1.65 o 
   1   3  14      143.05      148.28      4.33 o 
   2   3  14       19.60       19.54      1.55 o 
   3   3  14       48.04       54.71      2.39 o 
  -5   4  14       87.52       97.97      9.16 o 
  -4   4  14       69.85       69.96      3.74 o 
  -3   4  14        0.10        1.72      1.31 o 
  -2   4  14        0.72        0.47      1.25 o 
  -1   4  14        4.72        5.76      1.87 o 
 -10   1  15       48.12       44.04      3.03 o 
  -9   1  15       50.73       48.09      2.69 o 
  -8   1  15      157.02      150.15      6.93 o 
  -7   1  15      239.95      237.66     10.66 o 
  -6   1  15       39.66       55.37      4.08 o 
  -5   1  15       62.15       65.39      5.37 o 
  -4   1  15        0.16       11.53      1.40 o 
  -3   1  15      151.03      162.22      3.87 o 
  -2   1  15        0.29        0.87      1.00 o 
  -1   1  15      142.28      137.10      3.50 o 
   0   1  15        7.21        9.13      1.00 o 
   1   1  15       91.05       95.90      2.38 o 
   2   1  15       15.54       17.49      1.80 o 
   3   1  15        0.24        0.55      0.88 o 
  -9   2  15        1.51        0.53      1.19 o 
  -8   2  15      125.43      128.15      4.50 o 
  -7   2  15       16.97       14.09      2.02 o 
  -6   2  15       50.08       57.38      4.36 o 
  -5   2  15       73.54      121.87     20.03 o 
  -4   2  15       41.93       44.41      2.97 o 
  -3   2  15       67.05       75.46      6.30 o 
  -2   2  15      417.23      424.82     19.10 o 
  -1   2  15        1.07        1.79      1.29 o 
   0   2  15       37.67       39.20      2.02 o 
   1   2  15       20.64       22.66      1.50 o 
   2   2  15       56.58       58.71      2.03 o 
  -5   3  15        8.17       12.42      4.15 o 
  -4   3  15        3.72        2.00      1.62 o 
  -3   3  15        8.23        6.67      1.77 o 
  -2   3  15       45.36       49.64      2.58 o 
  -6   0  16       36.75       38.49      3.58 o 
  -5   0  16      285.67      323.37     22.54 o 
  -4   0  16      178.51      182.28      6.05 o 
  -3   0  16       40.41       41.80      3.08 o 
  -2   0  16      133.10      132.36      4.93 o 
  -1   0  16        0.11       -1.03      1.17 o 
  -5   1  16        0.32        4.38      1.86 o 
  -4   1  16       55.71       58.39      2.48 o 
  -3   1  16       60.09       63.59      2.61 o 
  -2   1  16      152.96      165.92      6.08 o 
                                                 
